# Supplementary material for: Improved Genetic Map Identified Major QTLs for Drought Tolerance- and Iron Deficiency Tolerance-Related Traits in Groundnut
Source: Genes (Basel). 2020 Dec 30;12(1):37. doi: 10.3390/genes12010037 (PMC7824586; doi:10.3390/genes12010037)
Supplement: Supplementary file 1 [file genes-12-00037-s001.zip]

Archive with 5 entries (4 files):
- Supplementary/
- Supplementary/Supplementary Table 1.xlsx
- Supplementary/Supplementary Table 2.xlsx
- Supplementary/Supplementary Table 3.xlsx
- Supplementary/Supplementary Table 4.xlsx
