# Supplementary material for: Improved Genetic Map Identified Major QTLs for Drought Tolerance- and Iron Deficiency Tolerance-Related Traits in Groundnut
Source: Genes (Basel). 2020 Dec 30;12(1):37. doi: 10.3390/genes12010037 (PMC7824586; doi:10.3390/genes12010037)
Supplement: Supplementary file 1 [file genes-12-00037-s001.zip › Supplementary/Supplementary Table 1.xlsx]

## Sheet: Sup Table 1
Supplementary Table 1: Summary of general statistics for phenotypic data for different traits used for QTL discovery
S. No.	Trait name	Full trait name	Year	Location	WW/WS	Sample Size	Mean	Variance	StdError	Skewness	Kurtosis	Minimum	Maximum	Range	W-test	P-value
1	50%FL_2014	Days to 50% flowering under well watered condition	2014	PT	WW	309	25.8463	1.6167	1.2715	0.0152	-0.3297	23	29.5	6.5	0.9449	0
2	50%FL_2015	Days to 50% flowering under well watered condition	2015	PT	WW	309	31.0307	0.9885	0.9942	0.5626	1.4013	28.5	34.5	6	0.9236	0
3	BiomassDelta_2004	Biomass under well watered condition	2004	PT	WW	309	4.3789	0.3547	0.5956	-0.4719	0.3117	2.4371	5.8798	3.4427	0.974	0.01603
4	BiomassFinal_2004	Biomass under well watered condition	2004	PT	WW	309	7.2946	0.6247	0.7904	-0.342	0.3366	4.512	9.2846	4.7726	0.9822	0.3489
5	BiomassInitial_2004	Biomass under well watered condition	2004	PT	WW	309	2.9157	0.1583	0.3978	0.0421	-0.4781	1.854	3.9508	2.0968	0.9791	0.1437
6	BiomassShoot_2004	Biomass under well watered condition	2004	PT	WW	309	5.2004	0.3539	0.5949	-0.1749	0.1689	3.3706	7.0652	3.6946	0.9874	0.8099
7	DEInitial_2005	Dry Matter under well watered condition	2005	PT	WW	309	3.7615	0.1736	0.4166	0.1917	0.0429	2.7539	5.0412	2.2873	0.9807	0.2387
8	Delta13C_2004	Carbon discrimination ratio (delta13C) under well watered condition	2004	PT	WW	291	19.1723	0.1491	0.3862	-0.0009	-0.2591	18.006	20.1804	2.1744	0.9847	0.592
9	DWInc_2005	Dry weight increase under well watered condition	2005	PT	WW	309	8.947	1.2069	1.0986	0.2426	-0.0281	6.0825	12.604	6.5215	0.9851	0.6141
10	HaulmWS_2008	Haulm Weight under water stressed condition	2008	PT	WS	309	772.901	113742	337.256	1.2473	1.2349	248.307	2060.01	1811.7	0.8766	0
11	HaulmWS_2009	Haulm Weight under water stressed condition	2009	SD	WS	273	391.909	4523.46	67.2566	0.1972	-0.5032	242.1	549.1	307	0.9679	0.001154
12	HaulmWS_2009	Haulm Weight under water stressed condition	2009	SD	WS	273	340.545	1837.17	42.8622	0.4191	0.055	239.2	479.7	240.5	0.9755	0.04952
13	HaulmWS_2010	Haulm Weight under water stressed condition	2010	SD	WS	273	192.858	2813.23	53.0399	0.8868	0.8958	97.79	393.3	295.51	0.9417	0
14	HaulmWW_2015	Haulm Weight under water stressed condition	2015	PT	WS	309	3312.85	1.06983e+06	1034.33	0.7332	1.0011	1333	8000	6667	0.9629	8.702e-06
15	HaulmWS_2014	Haulm Weight under water stressed condition	2014	PT	WS	309	452.082	41450.1	203.593	1.5998	2.5835	5	1220	1215	0.8404	0
16	HaulmWS_2015	Haulm Weight under water stressed condition	2015	PT	WS	309	496.557	22140.9	148.798	0.0315	-0.1228	1.257	864	862.743	0.9848	0.5879
17	HaulmWW_2008	Haulm weight under well watered condition	2008	PT	WW	309	670.562	94631.2	307.622	1.2617	1.026	276.47	1664.72	1388.25	0.8575	0
18	HaulmWW_2009	Haulm weight under well watered condition	2009	SD	WW	273	410.179	7757.81	88.0784	0.5835	-0.0591	242.9	691.6	448.7	0.957	5.364e-07
19	HaulmWW_2009	Haulm weight under well watered condition	2009	SD	WW	273	424.188	7928.53	89.0423	0.6254	0.4908	222.9	766.2	543.3	0.9686	0.001734
20	HaulmWW_2009	Haulm weight under well watered condition	2009	PT	WW	273	14.7147	11.0568	3.3252	0.5159	-0.0066	7.833	25.38	17.547	0.9649	0.0001826
21	HaulmWW_2010	Haulm weight under well watered condition	2010	SD	WW	273	251.27	2678.01	51.7495	0.818	0.3329	163	440.8	277.8	0.9383	0
22	HaulmWW_2014	Haulm weight under well watered condition	2014	PT	WW	308	3142.72	838033	915.441	0.9418	1.52	1463	6933	5470	0.9434	0
23	HI_14_Irri	Harvest index well watered condition	2014	PT	WW	308	0.6158	0.005	0.0709	-0.428	-0.0338	0.39	0.76	0.37	0.9667	0.0001691
24	HI_14_stre	Harvest index water stressed condition	2014	PT	WS	309	0.5661	0.0045	0.0671	-0.5158	0.0307	0.35	0.71	0.36	0.9639	1.907e-05
25	HI_DS09_b	Harvest index water stressed condition	2009	SD	WS	273	0.464	0.0006	0.0241	-0.3144	-0.2989	0.3891	0.5158	0.1267	0.9746	0.03402
26	HI_DS09_S	Harvest index water stressed condition	2009	SD	WS	273	0.6712	0.0016	0.0395	-0.7282	0.6305	0.5325	0.7536	0.2211	0.9534	0
27	HI_DS10_S	Harvest index water stressed condition	2010	SD	WS	273	0.4489	0.0078	0.0881	-0.1743	-0.2956	0.1697	0.6532	0.4835	0.9813	0.3167
28	HI_WW09_b	Harvest index well watered condition	2009	SD	WW	273	0.4556	0.0017	0.0408	-0.4999	0.1056	0.331	0.5457	0.2147	0.9665	0.0004892
29	HI_WW09_S	Harvest index well watered condition	2009	SD	WW	273	0.5739	0.0041	0.0642	-0.5256	0.0219	0.3837	0.7174	0.3337	0.9628	4.351e-05
30	HI_WW10_S	Harvest index well watered condition	2010	SD	WW	273	0.6712	0.0016	0.0395	-0.7282	0.6305	0.5325	0.7536	0.2211	0.9534	0
31	HSW_2009	100 seed weight under well watered condition	2009	PT	WW	309	32.7864	14.9997	3.8729	0.1935	0.4258	20	45.5	25.5	0.9881	0.854
32	HSWWS_2013	100 seed weight under water stressed condition	2013	PT	WS	309	59.7176	56.9901	7.5492	0.0098	-0.4027	41	77.92	36.92	0.9709	0.002736
33	HSWWS_2014	100 seed weight under water stressed condition	2014	PT	WS	309	39.2083	32.1716	5.672	0.36	-0.5373	28	57	29	0.9609	1.55e-06
34	HSWWW_2013	100 seed weight under well watered condition	2013	PT	WW	309	50.6367	68.6503	8.2856	0.4784	-0.2641	34.4	73.89	39.49	0.959	2.98e-07
35	HSWWW_2014	100 seed weight under well watered condition	2014	PT	WW	309	46.4458	18.0991	4.2543	-0.2795	-0.2947	35.07	57.24	22.17	0.9616	2.921e-06
36	HSWWW_2015	100 seed weight under well watered condition	2015	PT	WW	309	32.2778	7.9347	2.8169	0.3862	0.8947	23.3117	41.575	18.2633	0.975	0.02585
37	ISC_2004	Canopy Conductance under well watered condition	2004	PT	WW	309	3.3374	0.0837	0.2894	-0.1114	0.6217	2.328	4.2301	1.9021	0.9874	0.8052
38	ISC_2005	Canopy Conductance under well watered condition	2005	PT	WW	309	6.592	0.601	0.7753	0.3454	-0.0025	4.8195	8.945	4.1255	0.9738	0.01425
39	LAWS_2010	Leaf area under water stressed condition	2010	SD	WS	273	437.441	1085.37	32.945	0.7196	1.1544	366	591	225	0.9698	0.003402
40	LAWW_2008	Leaf area under well watered condition	2008	PT	WW	306	654.716	6588.64	81.1704	0.3958	0.2676	419.048	908.433	489.385	0.9776	0.08494
41	LNbWW_2010	Leaf number under well watered condition	2010	SD	WW	273	78.1355	119.582	10.9354	3.6553	27.9967	63.55	181.2	117.65	0.7946	0
42	MATWS_2009	Maturity under water stressed condition	2009	SD	WS	273	74.669	34.8182	5.9007	-0.5797	-0.014	55.68	85.05	29.37	0.9531	0
43	MATWW_2009	Maturity under well watered condition	2009	SD	WW	273	61.0189	15.8909	3.9863	-0.2628	-0.0942	48.09	70.56	22.47	0.9807	0.2766
44	NBWW_2009	Number of branches under well watered condition	2009	SD	WW	273	6.882	0.8613	0.9281	0.5013	0.4751	4.781	9.973	5.192	0.9701	0.003976
45	PWWS_2008	Pod weight under water stressed condition	2008	PT	WS	309	934.89	9664.2	98.3067	0.3608	0.3093	681.389	1236.6	555.215	0.9767	0.05583
46	PWWS_2009b	Pod weight under water stressed condition	2009	SD	WS	273	288.726	271.306	16.4714	0.0357	-0.2856	247.8	331	83.2	0.9794	0.1932
47	PWWS_2009S	Pod weight under water stressed condition	2009	SD	WS	273	199.752	803.199	28.3408	-0.2363	-0.199	117.9	267.4	149.5	0.9792	0.184
48	PWWS_2010S	Pod weight under water stressed condition	2010	SD	WS	273	198.054	1053.71	32.4609	0.4585	0.3106	128.9	316.3	187.4	0.9727	0.01451
49	PWWS_2013	Pod weight under water stressed condition	2013	PT	WS	309	1976.36	223997	473.283	0.2466	-0.4253	960	3387	2427	0.9732	0.01044
50	PWWS_2014	Pod weight under water stressed condition	2014	PT	WS	309	2517.55	246676	496.665	0.6135	-0.0205	1684	4192	2508	0.9512	0
51	PWWW_2008	Pod weight under well watered condition	2008	PT	WW	309	1123.98	40386.8	200.965	0.4266	0.0405	676.287	1738.99	1062.7	0.9715	0.003998
52	PWWW_2009b	Pod weight under well watered condition	2009	SD	WW	273	349.024	1679.31	40.9794	0.4337	0.9822	247.4	525.3	277.9	0.9831	0.4681
53	PWWW_2009S	Pod weight under well watered condition	2009	SD	WW	273	342.784	1021.25	31.9571	0.3002	0.1369	260.6	442.2	181.6	0.9809	0.2892
54	PWWW_2010S	Pod weight under well watered condition	2010	SD	WW	273	311.753	1323.45	36.3793	0.4295	-0.0425	234.4	443	208.6	0.9739	0.02512
55	PWWW_2013	Pod yield under well watered condition	2013	PT	WW	309	2867.86	607295	779.291	0.2919	0.2729	894	5325	4431	0.9806	0.2272
56	PWWW_2014	Pod yield under well watered condition	2014	PT	WW	309	3029.19	373353	611.026	0.2753	-0.0872	1520	4932	3412	0.9802	0.2014
57	PYWW_2014	Pod yield under well watered condition	2014	PT	WW	309	195.511	4051.29	63.6498	0.8893	0.8654	95.5	462	366.5	0.9359	0
58	PYWW_2015	Pod yield under well watered condition	2015	PT	WW	309	303.954	6492.62	80.5768	0.666	0.5879	119.5	592	472.5	0.9637	1.621e-05
59	SCMR0d_2005	SCMR under well watered condition	2005	PT	WW	291	44.3049	3.6818	1.9188	0.1523	-0.1745	39.1065	50.3722	11.2657	0.986	0.7057
60	SCMR10d_2005	SCMR under well watered condition	2005	PT	WW	291	44.0872	2.7932	1.6713	0.0693	-0.1509	39.3492	48.0002	8.651	0.9784	0.126
61	SCMR15d_2005	SCMR under well watered condition	2005	PT	WW	291	45.7938	2.8821	1.6977	-0.0888	0.1054	39.8537	50.8668	11.0131	0.9884	0.8687
62	SCMR30DAS_13_ID	SCMR at 30 DAS for ID under well watered condition	2013	VJ	WW	309	34.2977	17.998	4.2424	-0.9333	1.6473	14.7	43.6	28.9	0.9542	0
63	SCMR30DAS_14_ID	SCMR at 30 DAS for ID under well watered condition	2014	VJ	WW	309	33.5688	69.4273	8.3323	8.3954	114.863	17.25	148.4	131.15	0.6101	0
64	SCMR5d_2005	SCMR under well watered condition	2005	PT	WW	291	40.9758	3.3362	1.8265	0.0251	0.101	34.9898	46.0375	11.0477	0.987	0.7839
65	SCMR60DAS_13_ID	SCMR at 60 DAS for ID under well watered condition	2013	VJ	WW	309	36.2635	18.3346	4.2819	-1.2944	3.6371	12.75	44.85	32.1	0.9277	0
66	SCMR60DAS_14_ID	SCMR at 60 DAS for ID under well watered condition	2014	VJ	WW	309	24.8029	37.7609	6.145	-0.2705	-0.2749	8.15	40.2	32.05	0.9643	2.76e-05
67	SCMR90DAS_13_ID	SCMR at 90 DAS for ID under well watered condition	2013	VJ	WW	309	38.2371	24.0511	4.9042	-1.4537	2.3941	19.55	49.75	30.2	0.874	0
68	SCMR90DAS_14_ID	SCMR at 90 DAS for ID under well watered condition	2014	VJ	WW	309	31.1325	66.8022	8.1733	-0.1799	-0.3995	9.55	46.55	37	0.9665	0.0001416
69	SCMRafter7daysunder_2004	SCMR under well watered condition	2005	PT	WW	291	49.8317	3.9042	1.9759	-0.2826	0.2832	43.1465	55.1938	12.0473	0.984	0.5309
70	SCMRatthestartofstr_2004	SCMR under well watered condition	2005	PT	WW	291	45.6899	3.0911	1.7581	-0.115	0.0826	40.689	50.1322	9.4432	0.98	0.2061
71	SCMRPretreatment_2004	SCMR under well watered condition	2005	PT	WW	291	45.7819	3.8847	1.971	-0.031	-0.3737	40.1236	51.1561	11.0325	0.9832	0.4593
72	SCMRWS_2009b	SCMR under water stressed condition	2009	BM	WS	273	44.4116	1.3224	1.1499	0.0119	-0.0717	41.51	47.7	6.19	0.9821	0.3835
73	SCMRWS_2009S	SCMR under water stressed condition	2009	SD	WS	273	38.8698	1.9959	1.4128	-0.3052	0.2534	34.74	42.42	7.68	0.9754	0.04859
74	SCMRWS_2010S	SCMR under water stressed condition	2010	SD	WS	273	43.7534	2.0381	1.4276	-0.1678	-0.139	39.61	47.86	8.25	0.9848	0.6129
75	SCMRWS_2013	SCMR under water stressed condition	2013	PT	WS	309	46.1511	4.539	2.1305	-0.0387	0.6401	38.1	53.9	15.8	0.9963	0.9998
76	SCMRWS_2014	SCMR under water stressed condition	2014	PT	WS	309	47.5883	4.5325	2.129	0.0532	0.0382	40.7	53.9	13.2	0.988	0.8451
77	SCMRWW_2009b	SCMR under well watered condition	2009	SD	WW	273	45.5142	2.8311	1.6826	0.0401	-0.3107	41.49	49.8	8.31	0.9782	0.1313
78	SCMRWW_2009S	SCMR under well watered condition	2009	SD	WW	273	38.1991	2.5914	1.6098	-0.3584	-0.0534	33.21	42.14	8.93	0.9771	0.09124
79	SCMRWW_2010S	SCMR under well watered condition	2010	SD	WW	273	40.5335	2.8104	1.6764	0.0327	0.5624	35.7	46.96	11.26	0.9894	0.9174
80	SCMRWW_2013	SCMR under well watered condition	2013	PT	WW	309	46.1861	4.8794	2.2089	-0.0784	0.3558	39.3	53.3	14	0.9886	0.8808
81	SCMRWW_2014	SCMR under well watered condition	2014	PT	WW	309	48.09	5.7352	2.3948	0.0345	0.8022	38	54.9	16.9	0.989	0.9015
82	Sh%WS_2013	Shelling percentage under water stressed condition	2013	PT	WS	309	67.4478	24.0077	4.8998	0.3459	-0.5088	58.49	81.15	22.66	0.9564	0
83	Sh%WW_2015	Shelling percentage under well watered condition	2015	PT	WW	309	62.6003	20.6246	4.5414	-0.2168	-0.3309	48.5	75	26.5	0.9777	0.08629
84	Sh%WS_2014	Shelling percentage under water stressed condition	2014	PT	WS	309	62.572	9.4895	3.0805	1.617	2.8961	58.07	76.12	18.05	0.8496	0
85	Sh%WS_2015	Shelling percentage under water stressed condition	2015	PT	WS	309	62.0943	16.7664	4.0947	-0.2427	0.3334	47.71	72.5561	24.8461	0.9841	0.5256
86	Sh%WW_2013	Shelling percentage under well watered condition	2013	PT	WW	309	73.6192	12.2245	3.4964	-0.6195	-0.09	61.95	80.27	18.32	0.9523	0
87	Sh%WW_2014	Shelling percentage under well watered condition	2014	PT	WW	309	66.6331	7.2145	2.686	0.4759	1.1563	59.67	77.32	17.65	0.9766	0.05427
88	ShDW1WS_2008	Shoot dry weight under water stressed condition	2008	PT	WS	309	10.2357	0.5702	0.7551	0.5024	0.5007	8.6142	13.0901	4.4759	0.9734	0.01188
89	ShDW1WW_2008	Shoot dry weight under well watered condition	2008	PT	WW	309	18.5712	1.4368	1.1986	0.1255	-0.1151	15.2892	22.4788	7.1896	0.9875	0.8159
90	ShDW2WS_2008	Shoot dry weight under water stressed condition	2008	PT	WS	309	10.2531	0.8726	0.9342	0.6329	0.4655	8.3819	13.7626	5.3807	0.9621	4.292e-06
91	ShDW2WW_2008	Shoot dry weight under well watered condition	2008	PT	WW	309	18.8886	2.1828	1.4774	0.275	-0.1047	15.2332	23.77	8.5368	0.9811	0.2613
92	ShDW3WS_2008	Shoot dry weight under water stressed condition	2008	PT	WS	309	10.2122	2.1435	1.4641	0.5024	0.5008	7.0681	15.7464	8.6783	0.9734	0.01189
93	ShDW3WW_2008	Shoot dry weight under well watered condition	2008	PT	WW	309	18.5746	6.3127	2.5125	0.1255	-0.1151	11.695	26.7654	15.0704	0.9875	0.816
94	ShDW4WS_2008	Shoot dry weight under water stressed condition	2008	PT	WS	309	10.2293	2.3039	1.5179	0.6153	0.4223	7.139	15.7464	8.6074	0.9637	1.639e-05
95	ShDW4WW_2008	Shoot dry weight under well watered condition	2008	PT	WW	309	18.8773	6.1317	2.4762	0.2459	-0.0827	12.9866	26.7654	13.7788	0.9803	0.2072
96	ShWS_2009b	Shoot weight under water stressed condition	2009	SD	WS	273	71.9502	5.2138	2.2834	-1.0069	1.8787	62.6	76.69	14.09	0.9435	0
97	ShWW_2009b	Shoot weight under well watered condition	2009	SD	WW	273	70.0847	1.8971	1.3773	-2.2615	8.7893	62.23	72.22	9.99	0.8371	0
98	SLAHarv_2004	leaf area under well watered condition	2004	PT	WW	291	147.686	67.685	8.2271	-0.0811	0.0342	117.054	171.31	54.256	0.991	0.9662
99	SLAHarv_2005	leaf area under well watered condition	2005	PT	WW	291	144.412	34.8958	5.9073	0.0492	-0.4254	130.796	158.024	27.2286	0.9722	0.00854
100	SLAWS_2004	leaf area under water stressed condition	2004	PT	WS	309	147.947	152.089	12.3324	0.0051	0.0422	102.445	185.801	83.3566	0.9913	0.9716
101	SLAWS_2005	leaf area under water stressed condition	2005	PT	WS	309	144.649	124.806	11.1717	0.0573	-0.2413	112.95	175.708	62.758	0.9845	0.5606
102	SLAWS_2008	leaf area under water stressed condition	2008	PT	WS	291	151.511	27.7358	5.2665	0.2764	0.2416	137.287	169.249	31.9622	0.9852	0.6385
103	SLAWW_2004	leaf area under well watered condition	2004	PT	WW	309	436.376	1879.14	43.3491	0.7278	2.702	320.3	661.64	341.34	0.9734	0.01166
104	SLAWW_2005	leaf area under well watered condition	2005	PT	WW	291	177.151	57.9073	7.6097	0.3806	-0.1325	160.7	200.9	40.2	0.9724	0.009521
105	SLAWW_2010	leaf area under well watered condition	2010	SD	WW	273	119.282	0.6373	0.7983	1.1625	2.5344	117.4	122.7	5.3	0.9318	0
106	SPADatharvest(10d)_2004	SCMR under well watered condition	2005	PT	WW	291	49.6583	3.0305	1.7408	-0.1994	0.9092	42.9329	55.8106	12.8777	0.9914	0.9724
107	SWWS_2008	Seed weigth under water stressed condition	2008	PT	WS	309	687.949	4957.86	70.412	0.3123	0.2741	497.893	905.216	407.323	0.9806	0.2322
108	SWWW_2008	Seed weigth under well watered condition	2008	PT	WW	309	826.955	21192.1	145.575	0.4454	0.2107	503.71	1327.85	824.135	0.9751	0.02708
109	TDM_2005	Dry matter under well watered condition	2005	PT	WW	309	12.7085	1.7265	1.3139	0.2294	-0.1913	9.616	16.89	7.274	0.9805	0.2221
110	TDMWS_2014	Total dry matter under water stressed condition	2014	PT	WS	309	114.626	16.609	4.0754	0.9245	0.366	107.5	125.5	18	0.8774	0
111	TDMWS_2015	Total dry matter under water stressed condition	2015	PT	WS	309	106.26	1.897	1.3773	-0.7648	1.9478	100	110	10	0.9504	0
112	TE1WS_2008	Transpiration efficiency under water stressed condition	2008	PT	WS	309	3.7313	0.1059	0.3254	0.4003	0.4412	2.7582	4.8593	2.1011	0.9814	0.2851
113	TE1WW_2008	Transpiration rate under well watered condition	2008	PT	WW	309	3.795	0.0529	0.2299	0.139	0.4372	3.163	4.579	1.416	0.9851	0.6208
114	TE2WS_2008	Transpiration efficiency under water stressed condition	2008	PT	WS	309	3.7363	0.1568	0.396	0.5266	0.5262	2.8487	5.1163	2.2676	0.9706	0.002298
115	TE2WW_2008	Transpiration rate under well watered condition	2008	PT	WW	309	3.8361	0.1025	0.3202	-0.0079	-0.0259	2.9437	4.7481	1.8044	0.9844	0.5527
116	TE3WS_2008	Transpiration efficiency under water stressed condition	2008	PT	WS	309	3.723	0.3979	0.6308	0.3977	0.4353	1.8368	5.9083	4.0715	0.9815	0.2954
117	TE3WW_2008	Transpiration rate under well watered condition	2008	PT	WW	309	3.7953	0.2656	0.5154	0.1376	0.4256	2.3794	5.5507	3.1713	0.9851	0.6186
118	TE4WS_2008	Transpiration efficiency under water stressed condition	2008	PT	WS	309	3.7279	0.4221	0.6497	0.4824	0.5602	1.9531	5.9083	3.9552	0.9748	0.02334
119	TE4WW_2008	Transpiration rate under well watered condition	2008	PT	WW	309	3.8326	0.2545	0.5045	-0.0778	0.0604	2.397	5.2195	2.8225	0.9835	0.4667
120	TEWW_2004	Transpiration rate under well watered condition	2004	PT	WW	309	5.1672	0.2328	0.4825	0.6633	1.6816	3.9815	7.1652	3.1837	0.9683	0.0005394
121	TEWS_2004	Transpiration efficiency under water stressed condition	2004	PT	WS	291	3.0879	0.0314	0.1772	-0.1227	0.0132	2.5951	3.551	0.9559	0.9816	0.3233
122	TEWS_2005	Transpiration efficiency under water stressed condition	2005	PT	WS	291	2.1403	0.0059	0.0765	0.0077	-0.5422	1.9704	2.3209	0.3505	0.9718	0.006895
123	TEWW_2005	Transpiration rate under well watered condition	2005	PT	WW	309	2.122	0.0276	0.1662	0.0778	-0.408	1.7095	2.5578	0.8483	0.9778	0.08969
124	TR1WS_2008	Transpiration efficiency under water stressed condition	2008	PT	WS	309	1986.92	6393.19	79.9574	0.2121	-0.0489	1757.12	2216.16	459.043	0.9825	0.3789
125	TR1WW_2008	Transpiration rate under well watered condition	2008	PT	WW	309	4193.44	68596.1	261.909	-0.2896	-0.3437	3333.15	4788.66	1455.51	0.975	0.02622
126	TR2WS_2008	Transpiration rate under water stressed condition	2008	PT	WS	309	1993.97	6841.01	82.7104	0.2875	-0.1929	1808.96	2233.81	424.845	0.9736	0.01274
127	TR2WW_2008	Transpiration rate under well watered condition	2008	PT	WW	309	4223.31	2505.62	50.0562	-0.1182	-0.2356	4070.53	4364.96	294.423	0.986	0.6954
128	TR3WS_2008	Transpiration rate under water stressed condition	2008	PT	WS	309	1986.14	25359.5	159.247	0.2079	-0.0593	1529.75	2442	912.25	0.9824	0.3681
129	TR3WW_2008	Transpiration rate under well watered condition	2008	PT	WW	309	4193.94	182902	427.671	-0.2862	-0.3438	2789.5	5166.5	2377	0.9751	0.02757
130	TR4WS_2008	Transpiration rate under water stressed condition	2008	PT	WS	309	1992.47	25246.7	158.892	0.2685	-0.2443	1647.75	2442	794.25	0.9726	0.007494
131	TR4WW_2008	Transpiration rate under well watered condition	2008	PT	WW	309	4229.58	183164	427.977	-0.2955	-0.2248	2918.67	5302	2383.33	0.977	0.06346
132	TRWS_2004	Transpiration rate under water stressed condition	2004	PT	WS	291	1424.56	998.034	31.5917	-0.8967	2.2294	1271.63	1512.43	240.799	0.9647	7.79e-05
133	TRWS_2005	Transpiration rate under water stressed condition	2005	PT	WS	291	4165.81	55089.2	234.711	0.0043	-0.257	3451.74	4794.61	1342.86	0.9851	0.6266
134	VCR30DAS_13_ID	Visual chlorosis rating at 30 days after sowing	2013	VJ	WW	309	1.665	0.3298	0.5743	0.851	0.5618	1	4	3	0.8628	0
135	VCR30DAS_14_ID	Visual chlorosis rating at 30 days after sowing	2014	VJ	WW	309	1.4935	0.2743	0.5237	1.0105	1.4051	1	4	3	0.8072	0
136	VCR60DAS_13_ID	Visual chlorosis rating at 60 days after sowing	2013	VJ	WW	309	1.5081	0.3076	0.5546	1.0119	1.5516	1	4	3	0.7613	0
137	VCR60DAS_14_ID	Visual chlorosis rating at 60 days after sowing	2014	VJ	WW	309	2.3188	0.4119	0.6418	0.3391	0.0465	1	4	3	0.9036	0
138	VCR90DAS_13_ID	Visual chlorosis rating at 90 days after sowing	2013	VJ	WW	309	1.623	0.3582	0.5985	0.7467	-0.0563	1	3.5	2.5	0.8262	0
139	VCR90DAS_14_ID	Visual chlorosis rating at 90 days after sowing	2014	VJ	WW	309	1.8867	0.4758	0.6898	0.649	0.223	1	4	3	0.8855	0
140	WUE_2004	Water use efficiency under well watered condition	2004	PT	WW	309	1.4157	0.0055	0.0739	-1.1291	2.1397	1.0948	1.5946	0.4998	0.934	0
141	HaulmWW_2013	Haulm weight under well watered condition	2013	PT	WW	273	69.3515	32.2683	5.6805	-0.0061	0.0405	52.98	84.74	31.76	0.9841	0.5552
142	HaulmWS_2013	Haulm weight under water stressed condition	2013	PT	WS	273	68.7354	16.4538	4.0563	8.8555	116.416	62.24	123.1	60.86	0.5754	0
	PT: Patancheru, India; SD: Sadore, Niger; BM: Bambey, Senegal; VJ: Vijayapura, India; WW: Well water; WS: Water Stressed; SCMR: SPAD chlorophyll meter reading; VCR: Visual Chlorosis Rating
