# Supplementary material for: Improved Genetic Map Identified Major QTLs for Drought Tolerance- and Iron Deficiency Tolerance-Related Traits in Groundnut
Source: Genes (Basel). 2020 Dec 30;12(1):37. doi: 10.3390/genes12010037 (PMC7824586; doi:10.3390/genes12010037)
Supplement: Supplementary file 1 [file genes-12-00037-s001.zip › Supplementary/Supplementary Table 2.xlsx]

## Sheet: Supp Table 2
	Supplementary Table 2. Major and minor effect QTLs identified for drought and iron deficiency tolerance related traits
	New names	Abbreviation	WW/WS	Location	Year	QTL_Name	Chromosome	Position	Left Marker	Right Marker	LOD	PVE(%)	Add
A.	QTLs for drought tolerance related traits
1	Days to 50% flowering
	50%FL_2015	Days to 50% flowering under well watered condition	WW	PT	2015	qDFF-A07.1	A07	107	IPAHM245	A07_71788521	3.8714	7.4898	0.2749
	50%FL_2015	Days to 50% flowering under well watered condition	WW	PT	2015	qDFF-A07.2	A07	108	A07_71788521	TC7C06	3.8649	5.2978	0.2329
	50%FL_2015	Days to 50% flowering under well watered condition	WW	PT	2015	qDFF-B06.1	B06	99	B06_20317870	B06_249894	3.1143	6.7673	-0.2772
2	Dry matter
	DWInitial_2005	Dry Matter under well watered condition	WW	PT	2005	qDW-A01.1	A01	29	A01_96848733	A01_3910768	3.7163	4.7963	-0.0918
	DWInitial_2005	Dry Matter under well watered condition	WW	PT	2005	qDW-A05.1	A05	42	A05_85733059	PM427	4.92	7.042	0.1111
	TDM_2005	Dry Matter under well watered condition	WW	PT	2005	qDW-A05.2	A05	55	PM375	A05_25039519	4.9082	13.8596	0.4894
	DWInc_2005	Dry weight increase under well watered condition	WW	PT	2005	qDW-A05.3	A05	55	PM375	A05_25039519	3.3736	10.0097	0.3478
	TDM_2005	Dry Matter under well watered condition	WW	PT	2005	qDW-B01.1	B01	51	RN6F05	Seq10D04	3.6344	4.7356	-0.2866
	DWInc_2005	Dry weight increase under well watered condition	WW	PT	2005	qDW-B01.2	B01	51	RN6F05	Seq10D04	4.3741	6.0574	-0.271
3	Harvest index
	HI_14_Irri	harvest index under well watered condition	WW	PT	2014	qHI-A02.1	A02	98	GM626	Seq16C06	3.4706	5.3452	-0.0164
5	Haulm weight
	HaulmWW_2009	Haulm weight under well watered condition	WW	BM	2009	qHW-A01.1	A01	23	Seq13A10	A01_96982501	13.7259	20.1351	1.52
	HaulmWW_2014	Haulm weight under well watered condition	WW	PT	2014	qHW-A02.1	A02	98	GM626	GM1996	3.9147	6.1543	227.7
	HaulmWS_2008	Haulm Weight under water stressed condition	WS	PT	2008	qHW-A03.1	A03	50	A03_131260373	IPAHM177	4.0345	4.9382	-75.4151
	HaulmWW_2008	Haulm weight under well watered condition	WW	PT	2008	qHW-A03.2	A03	50	A03_131260373	IPAHM177	4.1238	5.2405	-70.8573
	BiomassFinal_2004	Biomass under well watered condition	WW	PT	2004	qHW-A05.1	A05	42	A05_85733059	PM427	4.3902	7.0599	0.2109
	BiomassShoot_2004	Biomass under well watered condition	WW	PT	2004	qHW-A05.2	A05	42	A05_85733059	PM427	4.9788	7.9698	0.1687
	BiomassDelta_2004	Biomass under well watered condition	WW	PT	2004	qHW-A05.3	A05	43	GM1897	PM427	3.5467	6.4992	0.1524
	HaulmWW_2009	Haulm weight under well watered condition	WW	BM	2009	qHW-A05.4	A05	50	GM2246	A05_25200285	11.5533	16.2801	1.3438
	HaulmWS_2008	Haulm Weight under water stressed condition	WS	PT	2008	qHW-A07.1	A07	58	IPAHM108_1	RM11H01	4.1617	6.1069	84.6153
	HaulmWS_2015	Haulm weight under water stressed condition	WS	PT	2015	qHW-A10.1	A10	71	A10_103856196	A10_98610554	4.611	6.5654	38.1907
	HaulmWS_2008	Haulm Weight under water stressed condition	WW	PT	2008	qHW-B01.1	B01	54	TC6E01	GM633	3.9891	4.7934	-73.8983
	HaulmWS_2009	Haulm Weight under water stressed condition	WW	BM	2009	qHW-B01.2	B01	55	PM179	GA35	3.8569	6.3112	-10.7733
	HaulmWW_2009	Haulm weight under well watered condition	WW	BM	2009	qHW-B01.3	B01	59	TC3A12	B01_4146609	4.2669	6.6517	-0.8592
	HaulmWW_2009	Haulm weight under well watered condition	WW	BM	2009	qHW-B01.4	B01	101	B01_134144284	B01_134275884	6.9692	10.7643	-1.091
	HaulmWS_2008	Haulm Weight under water stressed condition	WS	PT	2008	qHW-B02.1	B02	56	B02_104593674	B02_104492904	3.4291	4.2544	-69.5907
	HaulmWW_2008	Haulm weight under well watered condition	WW	PT	2008	qHW-B02.2	B02	56	B02_104593674	B02_104492904	4.2521	5.3468	-71.1631
	HaulmWS_2015	Haulm weight under well watered condition	WS	PT	2015	qHW-B03.1	B03	94	B03_3254383	B03_22358573	3.3903	5.1177	37.2317
	HaulmWS_2015	Haulm weight under well watered condition	WS	PT	2015	qHW-B04.1	B04	10	B04_5478662	B04_132801280	3.4272	6.1483	36.9384
	HaulmWW_2009	Haulm weight under well watered condition	WW	BM	2009	qHW-B04.2	B04	22	B04_132801280	B04_129587124	3.2543	8.3536	28.8133
	BiomassInitial_2004	Biomass under well watered condition	WW	PT	2004	qHW-B07.1	B07	30	B07_5225270	B07_86522510	4.0383	9.5037	0.1227
	BiomassDelta_2004	Biomass under well watered condition	WW	PT	2004	qHW-B09.1	B09	22	B09_145215085	B09_16205676	4.3931	12.0277	-0.2217
	BiomassFinal_2004	Biomass under well watered condition	WW	PT	2004	qHW-B09.2	B09	22	B09_145215085	B09_16205676	4.248	9.7684	-0.2661
6	Canopy Conductance
	ISC_2004	Canopy Conductance under well watered condition	WW	PT	2004	qISC-A04.1	A04	49	A04_2540668	Seq19H03	13.5293	17.2418	-0.1202
	ISC_2004	Canopy Conductance under well watered condition	WW	PT	2004	qISC-A04.2	A04	64	PM418	A04_14717087	6.0866	8.3589	0.084
	ISC_2004	Canopy Conductance under well watered condition	WW	PT	2004	qISC-A07.1	A07	0	RI1F06	A07_4875214	3.0801	3.0843	0.0512
	ISC_2004	Canopy Conductance under well watered condition	WW	PT	2004	qISC-A07.2	A07	96	RN34H10	GM623	3.2495	3.3941	0.0533
	ISC_2005	Canopy Conductance under well watered condition	WW	PT	2005	qISC-A08.1	A08	9	Seq9H08b	TC1E06	3.7784	5.4671	-0.1813
	ISC_2004	Canopy Conductance under well watered condition	WW	PT	2004	qISC-B01.1	B01	0	TC3H07	Seq19D01	3.6849	3.7062	0.0558
7	Number of branches
	NBWW_2009	Number of branches under well watered condition	WW	BM	2009	qNB-A05.1	A05	53	GM629	Ap40	4.7818	6.3704	-0.2361
	NBWW_2009	Number of branches under well watered condition	WW	BM	2009	qNB-A07.1	A07	99	IPAHM689	TC1A02	15.531	23.3172	0.4498
8	Pod weight
	PWWS_2009S	Pod weight under water stressed condition	WS	SD	2009	qPW-A02.1	A02	101	Seq16C06	A02_67418614	3.7213	10.0594	-6.402
	PWWS_2008	Pod weight under water stressed condition	WS	PT	2008	qPW-A03.1	A03	92	A03_101625507	A03_25161497	3.7	9.981	-31.06
	PWWW_2008	Pod weight under well watered condition	WW	PT	2008	qPW-A03.2	A03	92	A03_101625507	A03_25161497	3.6485	14.1754	-75.6635
	PWWW_2008	Pod weight under well watered condition	WW	PT	2008	qPW-A05.1	A05	48	S109	GM2246	4.4515	6.4438	51.1189
	PWWS_2009b	Pod weight under water stressed condition	WS	BM	2009	qPW-A07.1	A07	17	PM499	PM73	3.4059	5.9543	4.0662
	PWWS_2008	Pod weight under water stressed condition	WS	PT	2008	qPW-A07.2	A07	59	RM11H01	TC11B04	3.5983	5.0037	22.3934
	PYWW_2015	Pod yield under well watered condition in 2015	WW	PT	2015	qPW-A07.3	A07	138	A07_937362	A07_9970372	5.9365	8.0974	23.7635
	PWWS_2008	Pod weight under water stressed condition	WS	PT	2008	qPW-B01.1	B01	51	RN6F05	Seq10D04	4.8071	6.563	-25.2399
	PWWW_2008	Pod weight under well watered condition	WW	PT	2008	qPW-B01.2	B01	51	RN6F05	Seq10D04	6.4556	8.2492	-57.8444
9	SCMR drought
	SCMRafter7daysunder_2004	SCMR under well watered condition	WW	PT	2004	qSCMR-A01.1	A01	13	Seq2B09	GM613	3.2959	5.3461	-0.4599
	SCMRWS_2009b	SCMR under water stressed condition	WS	PT	2009	qSCMR-A03.1	A03	119	A03_44353475	A03_107970504	3.207	5.6466	0.2821
	SCMR0d_2005	SCMR under well watered condition	WW	PT	2005	qSCMR-A04.1	A04	0	TC9B07	GM1911	5.1174	7.0356	-0.5148
	SCMRatharvest(10d)_2004	SCMR under well watered condition	WW	PT	2004	qSCMR-A04.2	A04	16	IPAHM287	TC1D02	3.2018	5.801	-0.4864
	SCMRafter7daysunder_2004	SCMR under well watered condition	WW	PT	2004	qSCMR-A04.3	A04	33	GM2120	Seq19D06	3.859	8.435	-0.574
	SCMRPretreatment_2004	SCMR under well watered condition	WW	PT	2004	qSCMR-A04.4	A04	46	GM694	A04_2540668	5.2996	10.7816	-0.6524
	SCMRWW_2014	SCMR under well watered condition	WW	PT	2014	qSCMR-A04.5	A04	113	A04_119296024	A04_119295466	3.2543	4.8148	-0.5323
	SCMRWW_2010S	SCMR under well watered condition	WW	PT	2010	qSCMR-A06.1	A06	77	TC3E02	A06_6005111	3.2667	8.5949	-0.4943
	SCMR0d_2005	SCMR under well watered condition	WW	PT	2005	qSCMR-A07.1	A07	50	IPAHM105	GM1418	4.0439	6.1831	-0.4965
	SCMRatharvest(10d)_2004	SCMR under well watered condition	WW	PT	2004	qSCMR-A07.2	A07	90	TC1A01	A07_2842748	3.8349	7.4366	-0.4745
	SCMRatharvest(10d)_2004	SCMR under well watered condition	WW	PT	2004	qSCMR-A07.3	A07	89	S108	TC1A01	3.3424	5.0678	-0.3917
10	Shoot dry weight
	ShDW1WW_2008	Shoot dry weight under well watered condition	WW	PT	2008	qSDW-A03.1	A03	59	PM721	GM679	6.2905	8.0708	0.3415
	ShDW1WS_2008	Shoot dry weight under water stressed condition	WS	PT	2008	qSDW-A05.1	A05	53	GM629	Ap40	5.0684	7.2937	0.205
	ShDW4WW_2008	Shoot dry weight under well watered condition	WW	PT	2008	qSDW-A06.1	A06	44	Seq3B08	GM1922	6.0547	9.041	0.7448
	ShDW1WW_2008	Shoot dry weight under well watered condition	WW	PT	2008	qSDW-A06.2	A06	82	TC3B02	A06_5695316	4.0195	7.1299	0.3211
	ShDW3WW_2008	Shoot dry weight under well watered condition	WW	PT	2008	qSDW-A07.1	A07	59	RM11H01	TC11B04	3.714	4.4927	0.5419
	ShDW1WS_2008	Shoot dry weight under water stressed condition	WS	PT	2008	qSDW-A09.1	A09	2	A09_118421381	A09_117790031	4.0346	9.3195	-0.2311
	ShDW2WW_2008	Shoot dry weight under well watered condition	WW	PT	2008	qSDW-B01.1	B01	105	Seq3A06	B01_135306565	3.9938	8.859	0.44
	ShDW1WW_2008	Shoot dry weight under well watered condition	WW	PT	2008	qSDW-B02.1	B02	47	B02_13857107	B02_4134901	3.5296	6.0106	0.2956
	ShDW3WW_2008	Shoot dry weight under well watered condition	WW	PT	2008	qSDW-B02.2	B02	47	B02_13857107	B02_4134901	3.5296	6.0184	0.6196
	ShDW2WW_2008	Shoot dry weight under well watered condition	WW	PT	2008	qSDW-B07.1	B07	175	B07_37400324	B07_112502062	4.1816	5.295	-0.3447
	ShDW4WW_2008	Shoot dry weight under well watered condition	WW	PT	2008	qSDW-B07.2	B07	175	B07_37400324	B07_112502062	4.3031	5.4525	-0.5863
11	Shelling percentage
	Sh%WS_2014	Shelling percentage 2014	WW	PT		qSHEL-A04.1	A04	1	GM1911	A04_118601947	3.0875	4.8012	-1.0021
	Sh%WS_2015	Shelling percentage 2015	WW	PT		qSHEL-B01.1	B01	76	B01_2142008	B01_11829252	3.1099	5.7989	0.99
12	Specific leaf area
	SLAHarv_2005	Leaf Area under well watered condition	WW	PT	2005	qSLA-A01.1	A01	10	TC2D06	S1	3.5646	4.6797	1.2919
	SLAWS_2005	Leaf Area under water stressed condition	WS	PT	2005	qSLA-A01.2	A01	29	A01_96848733	GM1971b	4.2559	5.5	2.5035
	SLAWS_2004	Leaf Area under water stressed condition	WS	PT	2004	qSLA-A01.3	A01	39	GM2350	Seq3B05	3.334	7.3129	3.3373
	SLAWS_2004	Leaf Area under water stressed condition	WS	PT	2004	qSLA-A02.1	A02	48	A02_61325953	A02_85104169	3.5931	5.5136	-2.908
	SLAHarv_2004	Leaf Area under well watered condition	WW	PT	2004	qSLA-A02.2	A02	48	A02_61325953	A02_85104169	3.7209	5.8655	-1.998
	SLAWS_2005	Leaf Area under water stressed condition	WS	PT	2005	qSLA-A03.1	A03	55	PM419	IPAHM229	6.0486	6.7963	-2.9156
	SLAHarv_2005	Leaf Area under well watered condition	WW	PT	2005	qSLA-A03.2	A03	55	PM419	IPAHM229	4.7505	6.0511	-1.4547
	SLAPretreatment_2004	Leaf Area under well watered condition	WW	PT	2004	qSLA-A03.3	A03	55	PM419	IPAHM229	6.1929	7.8108	-2.129
	SLAPretreatment_2004	Leaf Area under well watered condition	WW	PT	2004	qSLA-A03.4	A03	58	GM660	PM721	8.693	12.0013	-1.8269
	SLAPretreatment_2004	Leaf Area under well watered condition	WW	PT	2004	qSLA-A03.5	A03	59	PM721	GM679	10.5475	14.7183	-2.0278
	SLAPretreatment_2004	Leaf Area under well watered condition	WW	PT	2004	qSLA-A04.1	A04	0	TC9B07	GM1911	3.5607	4.4486	1.1232
	SLAWS_2004	Leaf Area under water stressed condition	WS	PT	2004	qSLA-A04.2	A04	44	GM723b	A04_2938326	3.6385	6.9919	3.2637
	SLAHarv_2004	Leaf Area under well watered condition	WW	PT	2004	qSLA-A04.3	A04	44	GM723b	A04_2938326	3.5488	7.2821	2.221
	SLAWW_2004	Leaf Area under well watered condition	WW	PT	2004	qSLA-A04.5	A04	49	A04_2540668	Seq19H03	10.8307	16.243	17.4776
	SLAHarv_2004	Leaf Area under well watered condition	WW	PT	2004	qSLA-A05.1	A05	43	GM1897	PM427	3.7739	5.9954	-2.0216
	LAWW_2005	Leaf Area under well watered condition	WW	PT	2005	qSLA-A05.2	A05	50	GM2246	A05_25200285	5.9324	7.2243	21.8293
	SLAWS_2005	Leaf Area under water stressed condition	WS	PT	2005	qSLA-A06.1	A06	78	A06_6005111	TC3B02	3.7641	6.6163	2.881
	SLAWS_2005	Leaf Area under water stressed condition	WS	PT	2005	qSLA-A07.1	A07	50	IPAHM105	GM1418	3.3115	3.9194	2.283
	SLAHarv_2005	Leaf Area under well watered condition	WW	PT	2005	qSLA-A07.2	A07	50	IPAHM105	GM1418	3.5235	4.8084	1.3467
	LAWW_2005	Leaf Area under well watered condition	WW	PT	2005	qSLA-A07.3	A08	114	A08_34845635	A08_38560701	4.9243	5.4472	-18.9728
	SLAPretreatment_2004	Leaf Area under well watered condition	WW	PT	2004	qSLA-B01.1	B01	93	IPAHM569	B01_114422004	4.459	8.7634	1.5598
	LAWW_2005	Leaf Area under well watered condition	WW	PT	2005	qSLA-B05.1	B05	100	B05_143323539	B05_144004300	5.0103	5.4173	18.9942
	SLAWW_2004	Leaf Area under well watered condition	WW	PT	2004	qSLA-B06.1	B06	69	B06_100947640	B06_111996029	4.2435	5.0138	-9.7101
13	Seed weight
	SWWW_2008	Seed weight under well watered condition	WW	PT	2008	qSW-A03.1	A03	92	A03_101625507	A03_25161497	3.8693	14.9681	-56.3215
	SWWW_2008	Seed weight under well watered condition	WW	PT	2008	qSW-A05.1	A05	48	S109	GM736	5.5932	7.5554	40.0947
	SWWW_2008	Seed weight under well watered condition	WW	PT	2008	qSW-A06.1	A06	92	GM2156	Seq15C10	3.1676	3.916	-28.8102
	SWWW_2008	Seed weight under well watered condition	WW	PT	2008	qSW-A07.1	A07	110	TC7C06	IPAHM509	3.881	4.679	31.595
	SWWS_2008	Seed weight under water stressed condition	WS	PT	2008	qSW-B01.1	B01	51	RN6F05	Seq10D04	5.2466	7.3517	-19.1323
	SWWW_2008	Seed weight under well watered condition	WW	PT	2008	qSW-B01.2	B01	51	RN6F05	Seq10D04	6.3979	7.5846	-40.1788
	HSWWW_2013	100 seed weight under well watered condition	WW	PT	2013	qHSW-B04.1	B04	88	B04_111839140	B04_72561977	3.1567	4.8739	-1.849
14	Transpiration efficiency
	TE2WW_2008	Transpiration efficiency in well watered condition	WW	PT	2008	qTE-A03.1	A03	49	A03_131260373	IPAHM177	3.8271	7.9018	0.0905
	TE4WW_2008	Transpiration efficiency in well watered condition	WW	PT	2008	qTE-A03.2	A03	49	A03_131260373	IPAHM177	3.9805	8.0779	0.1442
	TEWS_2004	Transpiration efficiency under water stressed condition	WS	PT	2004	qTE-A05.1	A05	43	GM1897	A05_82611632	4.8214	8.6493	0.0523
	TEWW_2004	Transpiration efficiency in well watered condition	WW	PT	2004	qTE-A05.2	A05	43	GM1897	A05_85733059	4.359	7.8166	0.1354
	TE2WW_2008	Transpiration efficiency in well watered condition	WW	PT	2008	qTE-A06.1	A06	57	A06_70310402	PM85	3.57	6.2626	0.0802
	TE4WW_2008	Transpiration efficiency in well watered condition	WW	PT	2008	qTE-A06.2	A06	57	A06_70310402	PM85	3.5234	6.1197	0.1249
	TE1WW_2008	Transpiration efficiency in well watered condition	WW	PT	2008	qTE-A07.1	A07	99	IPAHM689	TC1A02	4.5189	6.045	-0.0568
	TE2WW_2008	Transpiration efficiency in well watered condition	WW	PT	2008	qTE-A07.2	A07	99	IPAHM689	TC1A02	4.3198	5.9398	-0.0784
	TE3WW_2008	Transpiration efficiency in well watered condition	WW	PT	2008	qTE-A07.3	A07	99	IPAHM689	TC1A02	4.5582	6.1038	-0.1279
	TE4WW_2008	Transpiration efficiency in well watered condition	WW	PT	2008	qTE-A07.4	A07	99	IPAHM689	TC1A02	4.573	6.2427	-0.1266
	TW5WW_2004	Transpiration efficiency in well watered condition	WW	PT	2004	qTE-A10.1	A10	69	A10_105788827	A10_105967094	3.455	5.0486	-0.1107
	TEWS_2004	Transpiration efficiency under water stressed condition	WS	PT	2004	qTE-B03.1	B03	33	B03_124188240	B03_4003266	3.4188	5.9746	-0.0437
	Tebis_2004	Transpiration efficiency in well watered condition	WW	PT	2004	qTE-B04.1	B04	27	B04_129587124	gi1107	3.0759	6.0169	-0.122
15	Transpiration rate
	TRWS_2005	Transpiration rate under water stressed condition	WS	PT	2005	qTR-A01.1	A01	9	GM1992a	GM672	3.8087	4.9298	-53.0643
	TR1WW_2008	Transpiration rate under well watered condition	WW	PT	2008	qTR-A02.1	A02	141	A02_80416409	TC2A02	3.1628	4.3464	-55.7546
	TR3WW_2008	Transpiration rate under well watered condition	WW	PT	2008	qTR-A02.2	A02	141	A02_80416409	TC2A02	3.1848	4.3826	-91.4062
	TRWS_2005	Transpiration rate under water stressed condition	WS	PT	2005	qTR-A05.1	A05	50	GM2246	GM736	5.8699	9.3115	71.6807
	TRWS_2005	Transpiration rate under water stressed condition	WS	PT	2005	qTR-A05.2	A05	51	GM736	A05_25200285	4.773	8.2515	67.5538
	TR4WW_2008	Transpiration rate under well watered condition	WW	PT	2008	qTR-A07.1	A07	58	IPAHM108_1	RM11H01	3.243	5.5722	102.608
	TR1WS_2008	Transpiration rate under water stressed condition	WS	PT	2008	qTR-A09.1	A09	3	A09_117790031	A09_118421381	9.7026	17.2893	-33.6197
	TR3WS_2008	Transpiration rate under water stressed condition	WS	PT	2008	qTR-A09.2	A09	3	Seq17E01	A09_117790031	9.6159	17.1357	-66.6555
	TR3WS_2008	Transpiration rate under water stressed condition	WS	PT	2008	qTR-A09.3	A09	10	Seq13A07	Seq18G09	4.0034	6.1683	39.5737
	TR1WS_2008	Transpiration rate under water stressed condition	WS	PT	2008	qTR-A09.4	A09	11	Seq13A07	A09_118600614	3.4836	9.1589	24.2076
	TR3WS_2008	Transpiration rate under water stressed condition	WS	PT	2008	qTR-A09.5	A09	11	Seq18G09	A09_118600614	3.5134	9.187	48.3011
	TRWS_2005	Transpiration rate under water stressed condition	WS	PT	2005	qTR-B01.1	B01	51	RN6F05	Seq10D04	6.2358	8.4366	-68.4482
	TRWS_2005	Transpiration rate under water stressed condition	WS	PT	2005	qTR-B01.2	B01	52	Seq10D04	TC2D08	5.7598	8.0482	-67.0402
B.	QTLs for iron deficiency (ID) tolerance related traits
1	SCMR IDC
	SCMR60DAS_14_ID	SCMR at 60 DAS under well watered condition	WW	VJ	2014	qSCMR-B03.1	B03	62	B03_13454528	B03_10796590	4.8	22.3797	2.9144
	SCMR90DAS_14_ID	SCMR at 90 DAS under well watered condition	WW	VJ	2014	qSCMR-B03.2	B03	62	B03_13454528	B03_10796590	4.8	11.0484	2.7205
	SCMR60DAS_2015_ID	SCMR at 60 DAS under well watered condition	WW	VJ	2015	qSCMR-B07.1	B07	145	B07_31648456	B07_31833601	3.1741	4.354	0.8983
2	VCR IDC
	VCR30DAS_14_ID	Visual chlorosis rating at 30 DAI under well watered condition	WW	VJ	2014	qVCR-B03.1	B03	62	B03_13454528	B03_10796590	4.4	33.8942	-0.3064
	PT: Patancheru, India; SD: Sadore, Niger; BM: Bambey, Senegal; VJ: Vijayapura, India; WW: Well water; WS: Water Stressed; SCMR: SPAD chlorophyll meter reading; VCR: Visual Chlorosis Rating; LOD: Logarithm of Odds; PVE: Phenotypic variance explained; Loc: Location; Chr: Chromosome; Pos: Position; Add: Additive effect
