# Supplementary material for: Improved Genetic Map Identified Major QTLs for Drought Tolerance- and Iron Deficiency Tolerance-Related Traits in Groundnut
Source: Genes (Basel). 2020 Dec 30;12(1):37. doi: 10.3390/genes12010037 (PMC7824586; doi:10.3390/genes12010037)
Supplement: Supplementary file 1 [file genes-12-00037-s001.zip › Supplementary/Supplementary Table 3.xlsx]

## Sheet: Suppl Table 3
Supplementary Table 3. Epistatic interactions identified for drought and iron deficiency tolerance related traits.
	Names in previous studies					Loci_1 (QTL1)				Loci_2 (QTL2)				LOD	PVE(%)	Add1	Add2	Additive x Additive
SN	Trait	WW/WS	Location	Year	Epistatic QTL name	Chromosome_1	Position_1	LeftMarker_1	RightMarker_1	Chromosome_2	Position_2	LeftMarker_2	Right Marker_2
A.	Epistatic QTLs for drought tolerance related traits
1	50%FL_2015	WW	PT	2015	qq50FL.1	A04	110	A04_119294888	A04_122744024	B02	55	B02_104593674	B02_104494862	5.0048	11.917	0.1515	-0.0957	0.2983
2	DTM_2014	WS	PT	2014	qqTDM.1	A06	170	A06_109908712	A06_110918193	B06	25	B06_135787232	B06_12479005	8.3566	66.2079	0.1717	0.1546	4.3313
3	DTM_2014	WS	PT	2014	qqTDM.2	A06	165	A06_109908712	A06_110918193	B06	25	B06_135787232	B06_12479005	9.264	66.0491	0.2545	0.2669	4.3643
4	DTM_2014	WS	PT	2014	qqTDM.3	A03	25	A03_30565512	A03_6776945	B07	95	B07_995898	B07_578122	7.1483	65.4905	1.9494	2.3576	2.07
5	DTM_2014	WS	PT	2014	qqTDM.4	A06	80	A06_93125663	TC3B02	B07	95	B07_995898	B07_578122	6.8302	64.5556	-1.8288	2.4132	-2.1132
6	DTM_2014	WS	PT	2014	qqTDM.5	B07	95	B07_995898	B07_578122	B10	30	B10_134231983	B10_134659128	11.1719	63.0856	2.5029	1.5917	2.6646
7	DTM_2014	WS	PT	2014	qqTDM.6	B07	90	B07_995898	B07_578122	B09	40	B09_146824215	B09_75923125	5.8981	62.7622	-2.2494	2.2526	-2.001
8	DTM_2014	WS	PT	2014	qqTDM.7	A10	110	A10_109092665	A10_105330517	B10	35	B10_134231983	B10_134659128	6.6281	61.8038	2.6393	1.7806	2.4329
9	DTM_2014	WS	PT	2014	qqTDM.8	A04	95	A04_110124284	A04_93590548	B09	40	B09_146824215	B09_75923125	7.1433	61.7862	1.7469	1.9386	2.7574
10	DTM_2014	WS	PT	2014	qqTDM.9	A04	90	A04_110124284	A04_93590548	B07	95	B07_995898	B07_578122	5.0099	61.5392	1.6534	2.3105	2.1688
11	DTM_2014	WS	PT	2014	qqTDM.10	A10	170	A10_10865901	A10_109006786	B10	35	B10_134231983	B10_134659128	9.5976	60.5044	2.6857	1.952	2.2606
12	DTM_2014	WS	PT	2014	qqTDM.11	A10	80	A10_98610554	A10_108020938	B10	35	B10_134231983	B10_134659128	6.5503	59.787	-2.0112	1.6459	-2.8825
13	DTM_2014	WS	PT	2014	qqTDM.12	A06	20	A06_110932944	A06_106769340	B06	20	B06_135787232	B06_12479005	7.6826	59.2519	2.8553	-2.645	-1.8018
14	DTM_2014	WS	PT	2014	qqTDM.13	A10	120	A10_105330517	A10_57079861	B10	30	B10_134231983	B10_134659128	7.5009	58.8815	2.3849	1.5108	2.7653
15	DTM_2014	WS	PT	2014	qqTDM.14	A02	125	A02_80416409	TC2A02	B02	0	B02_91431213	B02_93876111	9.8367	58.1289	-0.0617	-0.1171	-4.6219
16	DTM_2014	WS	PT	2014	qqTDM.15	A06	20	A06_110932944	A06_106769340	B06	10	B06_131362404	B06_135888649	8.0663	57.7349	2.5524	-2.3423	-2.1525
17	DTM_2014	WS	PT	2014	qqTDM.16	A06	170	A06_109908712	A06_110918193	B06	20	B06_135787232	B06_12479005	5.0204	57.3939	-0.0343	0.0374	4.4001
18	DTM_2014	WS	PT	2014	qqTDM.17	A06	165	A06_109908712	A06_110918193	B06	20	B06_135787232	B06_12479005	5.8877	57.3174	0.0957	0.1926	4.4647
19	DTM_2014	WS	PT	2014	qqTDM.18	A09	45	A09_111316191	A09_109307725	B07	95	B07_995898	B07_578122	6.6764	56.9705	1.934	2.2363	2.2442
20	DTM_2014	WS	PT	2014	qqTDM.19	B07	95	B07_995898	B07_578122	B10	25	B10_134231983	B10_134659128	6.24	56.9411	2.4571	1.5633	2.6794
21	DTM_2014	WS	PT	2014	qqTDM.20	A05	120	A05_95383438	A05_102515661	B05	60	B05_129381149	B05_25238686	5.0511	51.2552	-1.5897	1.8423	-2.619
22	DTM_2015	WS	PT	2015	qqTDM.21	A06	10	A06_105316360	A06_110918357	B06	20	B06_135787232	B06_12479005	5.154	23.9924	-0.8003	0.8722	0.9421
23	HaulmWS_2008	WS	PT	2008	qqHAULM.1	A09	55	A09_29837655	A09_14222907	B07	90	B07_995898	B07_578122	5.4364	32.8791	87.087	-120.867	-158.373
24	HaulmWS_2008	WS	PT	2008	qqHAULM.2	A01	35	GM2350	Seq3B05	B04	20	B04_132801280	TC3E05	5.3799	27.6973	81.1498	111.813	172.398
25	HaulmWS_2008	WS	PT	2008	qqHAULM.3	A03	45	A03_131260373	IPAHM177	B03	85	B03_132031566	B03_22451302	5.1652	19.2886	-191.069	-211.556	170.794
26	HaulmWS_2008	WS	PT	2008	qqHAULM.4	A06	100	A06_2811910	TC9H09	B07	80	B07_3013389	B07_1457555	5.0549	17.5804	63.3737	26.0869	152.557
27	HaulmWW_2008	WW	PT	2008	qqHAULM.5	B07	75	B07_1945835	B07_1907545	B09	25	Seq19B01	B09_16205676	5.4877	36.7587	-172.873	108.755	-135.5
28	HaulmWW_2008	WW	PT	2008	qqHAULM.6	B07	90	B07_995898	B07_578122	B09	25	Seq19B01	B09_16205676	5.0153	35.2887	-173.853	109.897	-136.736
29	HaulmWW_2008	WW	PT	2008	qqHAULM.7	A09	55	A09_29837655	A09_14222907	B07	90	B07_995898	B07_578122	6.0693	34.7971	83.5257	-130.708	-144.118
30	HaulmWW_2008	WW	PT	2008	qqHAULM.8	A09	55	A09_29837655	A09_14222907	B07	85	B07_1449271	B07_995898	5.5016	32.799	79.7284	-128.919	-137.623
31	HaulmWW_2008	WW	PT	2008	qqHAULM.9	A09	70	A09_113636594	A09_8787029	B09	25	Seq19B01	B09_16205676	5.7947	26.2212	-130.166	93.0473	-169.907
32	HaulmWW_2008	WW	PT	2008	qqHAULM.10	A02	145	A02_88924681	A02_89185231	B02	90	B02_99720342	B02_101402317	5.114	25.6791	88.4451	105.603	175.137
33	HaulmWW_2008	WW	PT	2008	qqHAULM.11	A03	45	A03_131260373	IPAHM177	B03	85	B03_132031566	B03_22451302	5.1991	21.9711	-160.934	-173.286	157.408
34	HL_WW09_b	WW	PT	2009	qqHAULM.12	A08	75	A08_44118711	A08_25069451	B01	65	GM2444	B01_5435484	5.5128	16.4069	-15.143	2.1355	-33.3606
35	HY_2014	WS	PT	2014	qqHAULM.13	A04	130	A04_119223620	A04_120701591	B04	45	B04_129492240	B04_128089363	10.4023	65.1679	88.8527	76.9574	235.559
36	HY_2014	WS	PT	2014	qqHAULM.14	A09	75	A09_70414835	A09_114812553	B09	80	B09_3689908	B09_142204286	16.8424	63.4824	80.4652	-71.6771	-209.868
37	HY_2014	WS	PT	2014	qqHAULM.15	A01	80	A01_62959431	A01_94219986	B01	115	B01_133569092	B01_3669866	19.7863	62.9076	-68.8778	56.4268	-259.977
38	HY_2014	WS	PT	2014	qqHAULM.16	A05	25	A05_101618591	A05_101119291	B05	70	B05_122054913	B05_148647711	11.4446	62.7151	77.7717	86.8071	211.487
39	HY_2014	WS	PT	2014	qqHAULM.17	B06	25	B06_135787232	B06_12479005	B09	40	B09_146824215	B09_75923125	12.1791	60.5168	-98.893	117.03	-139.891
40	HY_2014	WS	PT	2014	qqHAULM.18	A08	110	A08_34845635	A08_38560701	B08	15	B08_5104169	B08_9669339	9.9307	60.4999	79.6893	90.781	192.416
41	HY_2014	WS	PT	2014	qqHAULM.19	A05	50	GM2246	GM736	B04	20	B04_132801280	TC3E05	5.1835	60.4738	-132.29	121.135	-126.084
42	HY_2014	WS	PT	2014	qqHAULM.20	A06	95	GM1609	A06_2811910	B06	35	B06_135787232	B06_12479005	10.5765	59.2794	112.912	-114.395	-138.573
43	HY_2014	WS	PT	2014	qqHAULM.21	B06	25	B06_135787232	B06_12479005	B07	110	B07_578122	B07_3108277	9.9251	59.0575	-105.859	-119.032	152.647
44	HY_2014	WS	PT	2014	qqHAULM.22	A05	130	A05_102515661	A05_106281178	B05	115	B05_103637773	B05_121996273	15.1572	58.7054	117.12	102.47	158.867
45	HY_2014	WS	PT	2014	qqHAULM.23	A05	25	A05_101618591	A05_101119291	B05	115	B05_103637773	B05_121996273	14.1326	58.4404	114.759	-137.621	-131.545
46	HY_2014	WS	PT	2014	qqHAULM.24	A05	120	A05_95383438	A05_102515661	B05	70	B05_122054913	B05_148647711	12.8531	58.3034	111.722	-95.0186	-152.809
47	HY_2014	WS	PT	2014	qqHAULM.25	A06	20	A06_110932944	A06_106769340	B06	20	B06_135787232	B06_12479005	19.7188	58.0349	139.956	-122.004	-132.761
48	HY_2014	WS	PT	2014	qqHAULM.26	A08	110	A08_34845635	A08_38560701	B02	35	B02_11259512	B02_13857107	10.0801	57.6554	110.732	138.87	122.478
49	HY_2014	WS	PT	2014	qqHAULM.27	A06	75	A06_1335663	TC3E02	B06	30	B06_135787232	B06_12479005	5.7034	57.6389	-104.53	-93.2873	150.706
50	HY_2014	WS	PT	2014	qqHAULM.28	B04	20	B04_132801280	TC3E05	B07	90	B07_995898	B07_578122	8.4297	57.6028	122.667	-145.165	-118.295
51	HY_2014	WS	PT	2014	qqHAULM.29	A05	145	A05_90989333	A05_109141685	B02	30	B02_11259512	B02_13857107	9.3762	57.509	-107.418	139.306	-121.343
52	HY_2014	WS	PT	2014	qqHAULM.30	B06	30	B06_135787232	B06_12479005	B07	65	B07_5737760	B07_2959936	5.9118	57.4498	134.204	137.458	105.324
53	HY_2014	WS	PT	2014	qqHAULM.31	B04	125	B04_123473840	Seq16G08	B09	40	B09_146824215	B09_75923125	6.4089	57.4402	114.456	120.793	124.136
54	HY_2014	WS	PT	2014	qqHAULM.32	A06	150	A06_108469217	A06_110921315	B06	25	B06_135787232	B06_12479005	10.6843	57.4326	97.6498	118.29	156.113
55	HY_2014	WS	PT	2014	qqHAULM.33	A10	110	A10_109092665	A10_105330517	B10	30	B10_134231983	B10_134659128	13.0529	57.4038	135.529	124.436	121.651
56	HY_2014	WS	PT	2014	qqHAULM.34	A03	20	A03_30565512	A03_6776945	B09	40	B09_146824215	B09_75923125	5.1883	57.3708	110.648	112.592	116.029
57	HY_2014	WS	PT	2014	qqHAULM.35	B06	30	B06_135787232	B06_12479005	B09	25	Seq19B01	B09_16205676	9.8668	57.1297	143.712	123.113	126.578
58	HY_2014	WS	PT	2014	qqHAULM.36	B07	85	B07_1449271	B07_995898	B09	40	B09_146824215	B09_75923125	6.896	57.0774	-118.981	109.818	-109.353
59	HY_2014	WS	PT	2014	qqHAULM.37	A05	120	A05_95383438	A05_102515661	B05	115	B05_103637773	B05_121996273	12.4489	56.9504	133.886	116.294	147.402
60	HY_2014	WS	PT	2014	qqHAULM.38	B04	20	B04_132801280	TC3E05	B06	25	B06_135787232	B06_12479005	8.3467	56.6835	132.45	141.559	120.315
61	HY_2014	WS	PT	2014	qqHAULM.39	B04	130	B04_123473840	Seq16G08	B07	110	B07_578122	B07_3108277	6.2208	56.6532	112.076	-114.258	-146.12
62	HY_2014	WS	PT	2014	qqHAULM.40	B04	20	B04_132801280	TC3E05	B09	40	B09_146824215	B09_75923125	12.7618	56.3951	122.141	123.617	133.256
63	HY_2014	WS	PT	2014	qqHAULM.41	A08	105	A08_31517141	A08_33828087	B08	15	B08_5104169	B08_9669339	11.5635	56.3798	-34.1361	-24.1817	250.752
64	HY_2014	WS	PT	2014	qqHAULM.42	B04	20	B04_132801280	TC3E05	B05	115	B05_103637773	B05_121996273	7.9482	56.1258	137.118	120.878	143.562
65	HY_2014	WS	PT	2014	qqHAULM.43	B05	90	B05_148915205	B05_149794401	B09	55	B09_820430	B09_2316140	10.9724	56.0675	129.19	-112.013	-148.609
66	HY_2014	WS	PT	2014	qqHAULM.44	B04	20	B04_132801280	TC3E05	B07	85	B07_1449271	B07_995898	10.8815	56.0596	121.607	111.642	145.913
67	HY_2014	WS	PT	2014	qqHAULM.45	A09	40	A09_109263020	A09_5217710	B05	115	B05_103637773	B05_121996273	9.5288	55.9013	-128.336	115.408	-151.683
68	HY_2014	WS	PT	2014	qqHAULM.46	A06	95	GM1609	A06_2811910	B02	30	B02_11259512	B02_13857107	5.0621	55.8624	99.2717	124.458	117.707
69	HY_2014	WS	PT	2014	qqHAULM.47	A06	95	GM1609	A06_2811910	B07	65	B07_5737760	B07_2959936	6.7404	55.8334	109.84	127.778	126.279
70	HY_2014	WS	PT	2014	qqHAULM.48	A06	95	GM1609	A06_2811910	B01	120	B01_133569092	B01_3669866	8.3489	55.7049	117.47	135.516	133.966
71	HY_2014	WS	PT	2014	qqHAULM.49	B07	85	B07_1449271	B07_995898	B09	25	Seq19B01	B09_16205676	9.916	55.6835	-141.327	119.211	-127.012
72	HY_2014	WS	PT	2014	qqHAULM.50	B04	20	B04_132801280	TC3E05	B09	30	Seq19B01	B09_16205676	9.3854	55.5929	137.06	122.839	129.126
73	HY_2014	WS	PT	2014	qqHAULM.51	B01	120	B01_133569092	B01_3669866	B07	75	B07_1945835	B07_1907545	8.8707	55.468	129.439	108.143	135.335
74	HY_2014	WS	PT	2014	qqHAULM.52	A05	140	A05_106281178	A05_90989333	A08	110	A08_34845635	A08_38560701	9.8923	55.2769	-78.6007	-101.029	225.96
75	HY_2014	WS	PT	2014	qqHAULM.53	B01	120	B01_133569092	B01_3669866	B05	40	B05_14830051	B05_66497948	8.246	55.2359	119.878	-122.644	-123.324
76	HY_2014	WS	PT	2014	qqHAULM.54	A01	40	GM2350	Seq3B05	B09	25	Seq19B01	B09_16205676	9.2389	55.1776	-118.672	128.321	-154.356
77	HY_2014	WS	PT	2014	qqHAULM.55	A06	20	A06_110932944	A06_106769340	B06	15	B06_131362404	B06_135888649	16.3251	55.1194	148.461	-128.202	-136.691
78	HY_2014	WS	PT	2014	qqHAULM.56	A03	20	A03_30565512	A03_6776945	B04	20	B04_132801280	TC3E05	7.1123	55.084	127.143	124.226	129.746
79	HY_2014	WS	PT	2014	qqHAULM.57	A10	165	A10_10865901	A10_109006786	B09	25	Seq19B01	B09_16205676	7.588	55.052	136.146	117.272	137.653
80	HY_2014	WS	PT	2014	qqHAULM.58	A03	20	A03_30565512	A03_6776945	B01	120	B01_133569092	B01_3669866	9.9615	54.9613	126.959	128.363	119.6
81	HY_2014	WS	PT	2014	qqHAULM.59	B01	120	B01_133569092	B01_3669866	B09	65	B09_142827814	B09_144821844	8.2653	54.8972	120.896	-114.848	-137.818
82	HY_2014	WS	PT	2014	qqHAULM.60	B01	120	B01_133569092	B01_3669866	B07	85	B07_1449271	B07_995898	12.8573	54.8257	132.551	112.656	135.913
83	HY_2014	WS	PT	2014	qqHAULM.61	A04	10	A04_118601947	IPAHM287	B01	120	B01_133569092	B01_3669866	8.1031	54.8253	-126.122	110.832	-118.154
84	HY_2014	WS	PT	2014	qqHAULM.62	A10	145	GM2259	A10_64911831	B01	120	B01_133569092	B01_3669866	9.421	54.8182	-110.832	125.104	-138.569
85	HY_2014	WS	PT	2014	qqHAULM.63	B01	120	B01_133569092	B01_3669866	B02	90	B02_99720342	B02_101402317	9.6962	54.6798	120.103	-111.221	-128.276
86	HY_2014	WS	PT	2014	qqHAULM.64	A03	140	A03_121816921	A03_7178082	A10	75	A10_98610554	A10_108020938	8.4588	54.667	-149.994	133.052	-126.512
87	HY_2014	WS	PT	2014	qqHAULM.65	A04	30	GM2120	Seq19D06	B01	120	B01_133569092	B01_3669866	7.5186	54.6668	122.777	135.065	127.685
88	HY_2014	WS	PT	2014	qqHAULM.66	A05	20	A05_108626112	A05_101618591	B09	40	B09_146824215	B09_75923125	6.2964	54.6582	107.395	122.201	145.433
89	HY_2014	WS	PT	2014	qqHAULM.67	B01	120	B01_133569092	B01_3669866	B02	45	B02_13857107	B02_4134901	10.3498	54.6462	135.929	-107.034	-141.968
90	HY_2014	WS	PT	2014	qqHAULM.68	A05	20	A05_108626112	A05_101618591	A09	40	A09_109263020	A09_5217710	8.2656	54.3832	116.425	-126.407	-141.942
91	HY_2014	WS	PT	2014	qqHAULM.69	A05	20	A05_108626112	A05_101618591	B05	115	B05_103637773	B05_121996273	7.8132	54.2328	107.033	-127.61	-131.389
92	HY_2014	WS	PT	2014	qqHAULM.70	A09	105	A09_118299435	A09_1604705	B01	120	B01_133569092	B01_3669866	5.2984	54.1457	115.518	111.257	124.151
93	HY_2014	WS	PT	2014	qqHAULM.71	A08	85	A08_25105562	A08_28796560	B01	120	B01_133569092	B01_3669866	8.9315	54.0777	122.787	132.25	128.595
94	HY_2014	WS	PT	2014	qqHAULM.72	A01	40	GM2350	Seq3B05	B01	120	B01_133569092	B01_3669866	5.8011	53.9671	129.108	118.796	118.32
95	HY_2014	WS	PT	2014	qqHAULM.73	A09	30	GM1971a	A09_103334690	B09	25	Seq19B01	B09_16205676	6.6031	53.9566	129.638	123.024	144.746
96	HY_2014	WS	PT	2014	qqHAULM.74	B04	20	B04_132801280	TC3E05	B07	110	B07_578122	B07_3108277	7.8506	53.9098	128.927	-125.518	-140.261
97	HY_2014	WS	PT	2014	qqHAULM.75	B01	120	B01_133569092	B01_3669866	B09	40	B09_146824215	B09_75923125	7.3728	53.8842	104.772	112.326	131.916
98	HY_2014	WS	PT	2014	qqHAULM.76	B07	65	B07_5737760	B07_2959936	B09	40	B09_146824215	B09_75923125	5.583	53.7036	117.992	110.299	113.264
99	HY_2014	WS	PT	2014	qqHAULM.77	A06	135	A06_100422166	A06_104787512	B06	115	B06_112293470	B06_123620597	10.2839	53.6278	116.689	-126.775	-158.766
100	HY_2014	WS	PT	2014	qqHAULM.78	A07	45	A07_67928136	A07_12521563	B01	120	B01_133569092	B01_3669866	5.9814	53.5378	-108.683	117.578	-136.386
101	HY_2014	WS	PT	2014	qqHAULM.79	B04	130	B04_123473840	Seq16G08	B09	25	Seq19B01	B09_16205676	7.7214	53.5144	123.498	115.558	141.249
102	HY_2014	WS	PT	2014	qqHAULM.80	A03	140	A03_121816921	A03_7178082	B01	120	B01_133569092	B01_3669866	9.8779	53.5132	-140.328	138.153	-113.452
103	HY_2014	WS	PT	2014	qqHAULM.81	A08	100	A08_28796502	A08_31530132	B08	15	B08_5104169	B08_9669339	13.1604	53.5065	124.392	130.379	155.979
104	HY_2014	WS	PT	2014	qqHAULM.82	A04	55	A04_4683862	A04_3488994	B04	20	B04_132801280	TC3E05	6.1108	53.4509	122.927	119.616	118.42
105	HY_2014	WS	PT	2014	qqHAULM.83	A03	140	A03_121816921	A03_7178082	B04	20	B04_132801280	TC3E05	7.3609	53.3402	-136.003	120.65	-129.634
106	HY_2014	WS	PT	2014	qqHAULM.84	A07	25	PM73	A07_12582255	B07	150	B07_31833601	B07_10207647	7.8119	53.3218	144.194	131.536	131.167
107	HY_2014	WS	PT	2014	qqHAULM.85	B07	65	B07_5737760	B07_2959936	B10	30	B10_134231983	B10_134659128	7.3878	53.2923	121.301	102.661	131.776
108	HY_2014	WS	PT	2014	qqHAULM.86	A05	145	A05_90989333	A05_109141685	A09	40	A09_109263020	A09_5217710	5.4052	53.2918	-107.788	-119.547	143.821
109	HY_2014	WS	PT	2014	qqHAULM.87	A03	10	A03_120813311	A03_30565512	A10	75	A10_98610554	A10_108020938	11.8369	53.2288	149.409	141.562	134.751
110	HY_2014	WS	PT	2014	qqHAULM.88	A06	165	A06_109908712	A06_110918193	B06	20	B06_135787232	B06_12479005	10.7711	53.1885	-140.35	-128.025	139.106
111	HY_2014	WS	PT	2014	qqHAULM.89	A09	40	A09_109263020	A09_5217710	B04	20	B04_132801280	TC3E05	11.4365	53.0844	-127.49	131.45	-136.508
112	HY_2014	WS	PT	2014	qqHAULM.90	A02	25	A02_2907720	A02_84589354	A09	40	A09_109263020	A09_5217710	7.3859	53.0188	116.526	-118.948	-136.656
113	HY_2014	WS	PT	2014	qqHAULM.91	B07	65	B07_5737760	B07_2959936	B09	25	Seq19B01	B09_16205676	10.1864	52.9692	143.506	128.379	134.841
114	HY_2014	WS	PT	2014	qqHAULM.92	A08	75	A08_44118711	A08_25069451	B01	120	B01_133569092	B01_3669866	8.638	52.9321	126.681	142.864	128.364
115	HY_2014	WS	PT	2014	qqHAULM.93	A06	95	GM1609	A06_2811910	B04	20	B04_132801280	TC3E05	9.4362	52.9076	114.141	128.462	132.827
116	HY_2014	WS	PT	2014	qqHAULM.94	A07	80	A07_28602386	PM377	B01	120	B01_133569092	B01_3669866	6.9211	52.7723	114.25	127.017	117.44
117	HY_2014	WS	PT	2014	qqHAULM.95	B01	120	B01_133569092	B01_3669866	B06	5	B06_131362404	B06_135888649	10.5855	52.6606	137.897	-123.626	-142.694
118	HY_2014	WS	PT	2014	qqHAULM.96	B01	120	B01_133569092	B01_3669866	B02	75	B02_101399937	B02_97223961	11.7064	52.5577	136.481	-109.361	-132.505
119	HY_2014	WS	PT	2014	qqHAULM.97	A07	15	Ah26	TC7H11	B01	120	B01_133569092	B01_3669866	12.7976	52.5306	113.412	117.329	131.024
120	HY_2014	WS	PT	2014	qqHAULM.98	A06	135	A06_100422166	A06_104787512	B06	120	B06_124615696	B06_129044785	11.3499	52.4775	142.156	-150.904	-130.283
121	HY_2014	WS	PT	2014	qqHAULM.99	B04	20	B04_132801280	TC3E05	B07	65	B07_5737760	B07_2959936	9.7484	52.3757	124	133.633	130.428
122	HY_2014	WS	PT	2014	qqHAULM.100	A03	45	A03_131260373	IPAHM177	B03	75	B03_11838056	B03_132872625	10.107	52.2135	-133.664	-136.112	124.094
123	HY_2014	WS	PT	2014	qqHAULM.101	B01	120	B01_133569092	B01_3669866	B04	20	B04_132801280	TC3E05	13.142	52.1569	136.767	136.383	133.016
124	HY_2014	WS	PT	2014	qqHAULM.102	A07	25	PM73	A07_12582255	B07	160	B07_10168894	B07_118326098	10.2404	52.0896	132.31	121.584	143.358
125	HY_2014	WS	PT	2014	qqHAULM.103	B01	120	B01_133569092	B01_3669866	B07	65	B07_5737760	B07_2959936	13.1266	51.9487	135.232	139.806	126.216
126	HY_2014	WS	PT	2014	qqHAULM.104	B01	120	B01_133569092	B01_3669866	B04	120	B04_123473840	Seq16G08	9.561	51.8242	126.686	118.032	136.485
127	HY_2014	WS	PT	2014	qqHAULM.105	A04	75	A04_757763	A04_93617499	B01	120	B01_133569092	B01_3669866	8.3054	51.6618	-123.636	141.279	-146.751
128	HY_2014	WS	PT	2014	qqHAULM.106	B01	120	B01_133569092	B01_3669866	B05	115	B05_103637773	B05_121996273	8.5838	51.4846	106.361	-121.466	-126.27
129	HY_2014	WS	PT	2014	qqHAULM.107	B01	120	B01_133569092	B01_3669866	B07	105	B07_578122	B07_3108277	7.4135	51.458	109.782	120.456	132.984
130	HY_2014	WS	PT	2014	qqHAULM.108	B01	120	B01_133569092	B01_3669866	B09	30	Seq19B01	B09_16205676	9.201	51.3324	132.751	123.031	132.235
131	HY_2014	WS	PT	2014	qqHAULM.109	A09	40	A09_109263020	A09_5217710	B07	85	B07_1449271	B07_995898	6.8527	51.2235	-107.031	-120.999	114.516
132	HY_2014	WS	PT	2014	qqHAULM.110	A09	40	A09_109263020	A09_5217710	B01	120	B01_133569092	B01_3669866	10.6606	51.1826	111.579	134.693	134.114
133	HY_2014	WS	PT	2014	qqHAULM.111	A04	120	A04_108141801	A04_119223620	B01	120	B01_133569092	B01_3669866	8.5424	51.1811	114.296	102.905	124.298
134	HY_2014	WS	PT	2014	qqHAULM.112	B04	20	B04_132801280	TC3E05	B07	75	B07_1945835	B07_1907545	5.4351	51.165	118.317	-131.769	-128.793
135	HY_2014	WS	PT	2014	qqHAULM.113	A07	130	A07_2291456	A07_937362	B07	70	B07_5737760	B07_2959936	6.6188	51.1604	-126.89	141.876	-119.98
136	HY_2014	WS	PT	2014	qqHAULM.114	A05	20	A05_108626112	A05_101618591	B04	20	B04_132801280	TC3E05	5.8301	51.0172	120.064	134.852	146.679
137	HY_2014	WS	PT	2014	qqHAULM.115	A10	80	A10_98610554	A10_108020938	B04	20	B04_132801280	TC3E05	5.4858	51.0112	113.783	120.877	142.163
138	HY_2014	WS	PT	2014	qqHAULM.116	A06	135	A06_100422166	A06_104787512	B01	120	B01_133569092	B01_3669866	10.5087	50.9717	115.795	121.065	146.113
139	HY_2014	WS	PT	2014	qqHAULM.117	A06	5	A06_105316360	A06_110918357	B01	120	B01_133569092	B01_3669866	6.6151	50.889	-111.8	120.933	-134.607
140	HY_2014	WS	PT	2014	qqHAULM.118	A04	125	A04_108141801	A04_119223620	B04	45	B04_129492240	B04_128089363	5.9273	50.8579	-90.2821	-100.959	163.044
141	HY_2014	WS	PT	2014	qqHAULM.119	A10	15	A10_1093491	A10_3390672	B09	25	Seq19B01	B09_16205676	7.1248	50.6384	-124.019	111.182	-136.307
142	HY_2014	WS	PT	2014	qqHAULM.120	A09	40	A09_109263020	A09_5217710	B07	65	B07_5737760	B07_2959936	8.9564	50.6094	-102.592	111.315	-124.269
143	HY_2014	WS	PT	2014	qqHAULM.121	B01	120	B01_133569092	B01_3669866	B03	70	B03_135542931	B03_11838056	6.8739	50.574	129.558	-130.321	-125.497
144	HY_2014	WS	PT	2014	qqHAULM.122	A05	15	A05_103811030	A05_108626112	A09	40	A09_109263020	A09_5217710	5.4946	50.5282	111.667	-120.05	-143.846
145	HY_2014	WS	PT	2014	qqHAULM.123	B01	120	B01_133569092	B01_3669866	B06	55	B06_133956894	B06_119209062	8.8123	50.2128	134.981	137.958	139.634
146	HY_2014	WS	PT	2014	qqHAULM.124	B01	120	B01_133569092	B01_3669866	B09	60	B09_2316140	B09_142827814	9.8901	50.1567	124.327	-124.087	-139.094
147	HY_2014	WS	PT	2014	qqHAULM.125	A07	105	IPAHM245	A07_71788521	B01	120	B01_133569092	B01_3669866	7.828	50.1439	119.648	115.868	130.572
148	HY_2014	WS	PT	2014	qqHAULM.126	A08	85	A08_25105562	A08_28796560	B08	5	B08_3794557	B08_5104169	8.3531	50.0975	130.375	130.467	129.007
149	HY_2014	WS	PT	2014	qqHAULM.127	B01	120	B01_133569092	B01_3669866	B03	80	B03_29375836	B03_5906274	6.5554	49.9249	130.865	-114.164	-137.641
150	HY_2014	WS	PT	2014	qqHAULM.128	A04	55	A04_4683862	A04_3488994	B01	120	B01_133569092	B01_3669866	8.6603	49.8485	-124.624	130.443	-138.401
151	HY_2014	WS	PT	2014	qqHAULM.129	A05	20	A05_108626112	A05_101618591	B01	120	B01_133569092	B01_3669866	9.7081	49.2588	120.751	140.339	138.998
152	HY_2014	WS	PT	2014	qqHAULM.130	A02	85	GM2687	A02_87585573	B01	120	B01_133569092	B01_3669866	6.0368	49.1911	-117.955	121.901	-133.377
153	HY_2014	WS	PT	2014	qqHAULM.131	A05	10	A05_106358516	A05_103811030	B05	110	B05_103637773	B05_121996273	8.3892	48.9822	128.766	-143.533	-140.651
154	HY_2014	WS	PT	2014	qqHAULM.132	A02	125	A02_80416409	TC2A02	B01	120	B01_133569092	B01_3669866	8.0329	48.8263	123.044	115.596	124.576
155	HY_2014	WS	PT	2014	qqHAULM.133	B02	35	B02_11259512	B02_13857107	B08	35	B08_45391738	B08_34170628	9.115	48.5099	138.265	-109.85	-139.537
156	HY_2014	WS	PT	2014	qqHAULM.134	A08	20	TC1E06	GM618	B01	120	B01_133569092	B01_3669866	7.3479	48.4854	111.565	103.833	133.893
157	HY_2014	WS	PT	2014	qqHAULM.135	A10	135	A10_54653729	GM2259	B07	65	B07_5737760	B07_2959936	5.7751	48.3668	117.086	112.628	117.561
158	HY_2014	WS	PT	2014	qqHAULM.136	A04	110	A04_119294888	A04_122744024	B01	120	B01_133569092	B01_3669866	6.7152	48.299	113.883	95.8115	130.479
159	HY_2014	WS	PT	2014	qqHAULM.137	A05	140	A05_106281178	A05_90989333	B08	30	B08_20443466	B08_45391738	7.6369	48.1496	-98.5919	121.895	-204.658
160	HY_2014	WS	PT	2014	qqHAULM.138	A04	105	A04_115648648	A04_119294888	B04	105	B04_118339958	B04_123558827	6.7386	48.005	143.068	-128.385	-145.754
161	HY_2014	WS	PT	2014	qqHAULM.139	A10	75	A10_98610554	A10_108020938	B03	40	B03_73167804	B03_2512119	8.2103	47.8602	129.359	136.81	140.539
162	HY_2014	WS	PT	2014	qqHAULM.140	B01	120	B01_133569092	B01_3669866	B04	45	B04_129492240	B04_128089363	5.5925	47.8232	105.552	-113.398	-116.452
163	HY_2014	WS	PT	2014	qqHAULM.141	A02	170	A02_869807	A02_2076022	B01	120	B01_133569092	B01_3669866	6.3334	47.6531	-137.024	134.858	-131.606
164	HY_2014	WS	PT	2014	qqHAULM.142	A08	25	TC1E06	GM618	B01	120	B01_133569092	B01_3669866	6.8542	47.65	107.444	109.957	137.179
165	HY_2014	WS	PT	2014	qqHAULM.143	A06	95	GM1609	A06_2811910	A07	105	IPAHM245	A07_71788521	5.4716	47.5513	87.4468	94.0185	118.223
166	HY_2014	WS	PT	2014	qqHAULM.144	B09	60	B09_2316140	B09_142827814	B10	35	B10_134231983	B10_134659128	6.5646	47.5023	-118	113.394	-143.18
167	HY_2014	WS	PT	2014	qqHAULM.145	A07	130	A07_2291456	A07_937362	B01	120	B01_133569092	B01_3669866	9.2487	47.3004	134.605	143.023	136.095
168	HY_2014	WS	PT	2014	qqHAULM.146	A08	110	A08_34845635	A08_38560701	B08	30	B08_20443466	B08_45391738	5.9001	46.999	-144.284	-131.289	154.969
169	HY_2014	WS	PT	2014	qqHAULM.147	A05	130	A05_102515661	A05_106281178	B05	70	B05_122054913	B05_148647711	12.3354	46.923	-115.186	127.06	-169.381
170	HY_2014	WS	PT	2014	qqHAULM.148	B01	120	B01_133569092	B01_3669866	B05	105	B05_144004300	B05_103637773	5.0178	46.8686	101.238	-109.371	-123.812
171	HY_2014	WS	PT	2014	qqHAULM.149	A06	135	A06_100422166	A06_104787512	B06	125	B06_129044785	B06_127669008	6.416	46.7643	121.311	-124.646	-175.76
172	HY_2014	WS	PT	2014	qqHAULM.150	A03	130	A03_116829847	A03_16185359	A10	75	A10_98610554	A10_108020938	6.4352	46.2793	-137.569	135.302	-152.091
173	HY_2014	WS	PT	2014	qqHAULM.151	A03	125	A03_46483720	A03_82441067	A10	75	A10_98610554	A10_108020938	6.3433	45.8567	-150.495	149.684	-139.389
174	HY_2014	WS	PT	2014	qqHAULM.152	A08	45	GI4925	Seq15F12	B01	120	B01_133569092	B01_3669866	7.5798	45.1314	101.983	98.2664	124.261
175	HY_2014	WS	PT	2014	qqHAULM.153	B01	120	B01_133569092	B01_3669866	B05	80	B05_148915205	B05_149794401	8.4363	43.1944	143.763	128.152	122.858
176	HY_2014	WS	PT	2014	qqHAULM.154	A08	30	GM618	TC2C07	B01	120	B01_133569092	B01_3669866	6.8734	43.1696	90.6939	95.0587	128.517
177	HY_2014	WS	PT	2014	qqHAULM.155	A06	105	A06_12625218	Seq2C11	B01	120	B01_133569092	B01_3669866	9.1595	40.1178	-108.683	120.948	-130.168
178	HY_2014	WS	PT	2014	qqHAULM.156	A08	40	IPAHM288	GI4925	B01	120	B01_133569092	B01_3669866	5.9537	39.8854	90.0228	85.6326	114.37
179	HY_2014	WS	PT	2014	qqHAULM.157	B02	35	B02_11259512	B02_13857107	B08	45	B08_42914120	B08_27556395	6.6246	39.7295	139.35	-102.998	-121.788
180	HY_2014	WS	PT	2014	qqHAULM.158	A03	45	A03_131260373	IPAHM177	B03	85	B03_132031566	B03_22451302	13.2075	39.531	-146.645	-130.448	154.38
181	HY_2014	WS	PT	2014	qqHAULM.159	A03	45	A03_131260373	IPAHM177	B03	30	B03_8884612	B03_132458106	6.6977	39.3551	162.697	-170.569	-135.496
182	HY_2014	WS	PT	2014	qqHAULM.160	A08	110	A08_34845635	A08_38560701	B08	25	B08_13637707	B08_17011287	7.2603	38.9762	118.476	124.924	191.56
183	HY_2014	WS	PT	2014	qqHAULM.161	A08	50	Seq15F12	GM745	B01	120	B01_133569092	B01_3669866	6.3581	36.3842	82.685	80.01	105.228
184	HY_2014	WS	PT	2014	qqHAULM.162	A08	100	A08_28796502	A08_31530132	B08	25	B08_13637707	B08_17011287	6.3663	36.3822	124.498	130.201	186.375
185	HY_2014	WS	PT	2014	qqHAULM.163	A06	15	A06_110927648	A06_110988029	B06	25	B06_135787232	B06_12479005	5.7121	34.3596	-110.505	152.149	-109.996
186	HY_2014	WS	PT	2014	qqHAULM.164	B01	120	B01_133569092	B01_3669866	B04	25	TC3E05	B04_129587124	7.2385	33.6237	146.239	117.897	120.543
187	HY_2014	WS	PT	2014	qqHAULM.165	A10	180	A10_109006786	A10_108443106	B10	55	B10_135813355	B10_135813436	6.2654	27.3307	162.276	175.153	158.457
188	HY_2014	WS	PT	2014	qqHAULM.166	A06	0	A06_108178009	A06_107727822	B06	5	B06_131362404	B06_135888649	5.444	22.2333	122.043	-131.981	-149.243
189	LNb_WW10_S	WW	SD	2010	qqLNB.1	A05	25	A05_101618591	A05_101119291	B05	70	B05_122054913	B05_148647711	13.2468	34.9695	25.1175	24.5831	27.1718
190	LNb_WW10_S	WW	SD	2010	qqLNB.2	A07	150	A07_61889239	A07_68857206	B07	145	B07_31648456	B07_31833601	20.1333	34.8147	-19.8936	19.6943	-31.9499
191	LNb_WW10_S	WW	SD	2010	qqLNB.3	A10	170	A10_10865901	A10_109006786	B10	55	B10_135813355	B10_135813436	5.1387	34.6637	7.7478	7.6692	9.5211
192	LNb_WW10_S	WW	SD	2010	qqLNB.4	B03	5	B03_9613421	B03_8811794	B04	20	B04_132801280	TC3E05	9.8677	33.9042	-25.7517	26.4923	-25.035
193	LNb_WW10_S	WW	SD	2010	qqLNB.5	A03	45	A03_131260373	IPAHM177	B03	85	B03_132031566	B03_22451302	16.709	33.7625	-26.8016	-25.9642	25.1896
194	LNb_WW10_S	WW	SD	2010	qqLNB.6	A03	5	A03_120813311	A03_30565512	B03	35	B03_120370798	B03_73167804	9.6933	33.7339	-26.5723	27.5893	-24.6181
195	LNb_WW10_S	WW	SD	2010	qqLNB.7	A08	100	A08_28796502	A08_31530132	B08	20	B08_5104169	B08_9669339	16.2858	33.6975	27.1207	26.3223	24.8983
196	LNb_WW10_S	WW	SD	2010	qqLNB.8	A10	60	A10_10460333	A10_105788827	B10	5	B10_15566734	B10_16394983	13.7552	33.5301	-25.4023	26.4875	-25.7953
197	LNb_WW10_S	WW	SD	2010	qqLNB.9	A05	140	A05_106281178	A05_90989333	A08	110	A08_34845635	A08_38560701	11.5208	33.4922	-25.5074	-25.0266	26.6196
198	LNb_WW10_S	WW	SD	2010	qqLNB.10	A08	100	A08_28796502	A08_31530132	B08	15	B08_5104169	B08_9669339	14.4461	33.4754	26.6647	25.7166	25.474
199	LNb_WW10_S	WW	SD	2010	qqLNB.11	A07	125	A07_1854739	A07_2291456	B01	120	B01_133569092	B01_3669866	13.6414	33.4722	25.5827	25.5943	26.5803
200	LNb_WW10_S	WW	SD	2010	qqLNB.12	A05	140	A05_106281178	A05_90989333	B02	40	B02_11259512	B02_13857107	11.9575	33.4701	-26.748	26.2202	-25.0857
201	LNb_WW10_S	WW	SD	2010	qqLNB.13	A04	5	GM1911	A04_118601947	B04	50	B04_128489741	B04_8007477	11.3702	33.3284	26.9121	-26.5652	-24.8973
202	LNb_WW10_S	WW	SD	2010	qqLNB.14	A02	175	A02_869807	A02_2076022	B02	70	B02_103240952	B02_1470619	11.8761	33.3162	26.1138	26.747	25.1724
203	LNb_WW10_S	WW	SD	2010	qqLNB.15	A06	10	A06_105316360	A06_110918357	B06	150	B06_135900431	B06_135772146	18.5578	33.2419	24.7941	25.2164	26.7825
204	LNb_WW10_S	WW	SD	2010	qqLNB.16	A03	130	A03_116829847	A03_16185359	B03	45	B03_111893493	B03_104664057	11.4972	33.2263	-26.2337	25.3759	-25.9335
205	LNb_WW10_S	WW	SD	2010	qqLNB.17	A06	140	A06_104355503	A06_106847236	B06	130	B06_128651353	B06_128092300	13.6301	33.1353	-24.9347	24.6459	-26.9935
206	LNb_WW10_S	WW	SD	2010	qqLNB.18	B03	5	B03_9613421	B03_8811794	B04	25	TC3E05	B04_129587124	11.783	33.132	-25.8618	26.1869	-25.3017
207	LNb_WW10_S	WW	SD	2010	qqLNB.19	A04	90	A04_110124284	A04_93590548	B04	70	B04_121682980	B04_122508440	9.82	33.0777	26.401	-26.1764	-25.3133
208	LNb_WW10_S	WW	SD	2010	qqLNB.20	A02	150	A02_89185231	A02_90493356	B02	65	B02_105010957	B02_103240952	6.6406	33.0638	26.8533	26.6881	24.8908
209	LNb_WW10_S	WW	SD	2010	qqLNB.21	A04	105	A04_115648648	A04_119294888	B04	105	B04_118339958	B04_123558827	12.2884	33.0479	26.4178	-25.82	-25.5436
210	LNb_WW10_S	WW	SD	2010	qqLNB.22	A04	90	A04_110124284	A04_93590548	B04	75	B04_118653035	B04_118652908	15.2899	33.0397	26.4598	-26.1088	-25.3547
211	LNb_WW10_S	WW	SD	2010	qqLNB.23	A10	180	A10_109006786	A10_108443106	B10	50	B10_135816181	B10_135816313	17.4433	33.0299	26.3973	27.0029	24.961
212	LNb_WW10_S	WW	SD	2010	qqLNB.24	A06	135	A06_100422166	A06_104787512	B06	125	B06_129044785	B06_127669008	11.6503	33.0283	25.1311	-25.5924	-26.4324
213	LNb_WW10_S	WW	SD	2010	qqLNB.25	A07	25	PM73	A07_12582255	B07	5	B07_31648648	B07_29998227	11.2927	33.0087	-25.2775	25.6381	-26.3004
214	LNb_WW10_S	WW	SD	2010	qqLNB.26	A05	140	A05_106281178	A05_90989333	B08	30	B08_20443466	B08_45391738	11.8701	32.8985	-25.9683	25.4477	-26.0492
215	LNb_WW10_S	WW	SD	2010	qqLNB.27	A05	95	A05_86070079	A05_26387968	B05	45	B05_145609624	B05_143394354	11.7331	32.8878	-25.9437	25.428	-26.0423
216	LNb_WW10_S	WW	SD	2010	qqLNB.28	A07	150	A07_61889239	A07_68857206	B07	150	B07_31833601	B07_10207647	14.5727	32.8723	25.2294	-25.4411	-26.401
217	LNb_WW10_S	WW	SD	2010	qqLNB.29	A07	35	A07_68857456	A07_70090447	B07	150	B07_31833601	B07_10207647	14.0025	32.8352	-25.2649	-25.4539	26.3736
218	LNb_WW10_S	WW	SD	2010	qqLNB.30	A03	0	A03_12343500	A03_120813311	A10	75	A10_98610554	A10_108020938	11.1677	32.8307	25.7856	25.5747	26.1875
219	LNb_WW10_S	WW	SD	2010	qqLNB.31	B01	120	B01_133569092	B01_3669866	B07	130	B07_1924101	B07_31546304	6.5068	32.8017	25.5949	-25.9404	-26.1473
220	LNb_WW10_S	WW	SD	2010	qqLNB.32	B01	120	B01_133569092	B01_3669866	B07	80	B07_3013389	B07_1457555	13.9873	32.796	25.6328	26.1671	25.7737
221	LNb_WW10_S	WW	SD	2010	qqLNB.33	A06	50	A06_101032783	A06_98535066	B06	80	B06_111564069	B06_126143775	18.0678	32.7853	25.9176	-26.2238	-25.5993
222	LNb_WW10_S	WW	SD	2010	qqLNB.34	A07	35	A07_68857456	A07_70090447	B07	145	B07_31648456	B07_31833601	20.1108	32.7788	25.1359	24.8514	26.6945
223	LNb_WW10_S	WW	SD	2010	qqLNB.35	A10	75	A10_98610554	A10_108020938	B03	60	B03_18642606	B03_13454528	11.245	32.7674	25.6023	-25.9969	-26.006
224	LNb_WW10_S	WW	SD	2010	qqLNB.36	A05	85	A05_37185387	A05_15231211	B05	65	B05_21530955	B05_121784213	15.7621	32.7225	25.626	25.9025	25.996
225	LNb_WW10_S	WW	SD	2010	qqLNB.37	A06	0	A06_108178009	A06_107727822	B06	140	B06_130250535	B06_135176210	10.6562	32.6775	-25.8113	-25.9678	25.82
226	LNb_WW10_S	WW	SD	2010	qqLNB.38	A08	90	A08_25105562	A08_28796560	B08	10	B08_5104169	B08_9669339	7.1745	31.1484	22.1897	20.9396	21.2762
227	LNb_WW10_S	WW	SD	2010	qqLNB.39	A03	15	A03_30565512	A03_6776945	A10	75	A10_98610554	A10_108020938	9.7264	30.5004	9.3527	9.1383	10.0308
228	LNb_WW10_S	WW	SD	2010	qqLNB.40	A05	140	A05_106281178	A05_90989333	B08	35	B08_45391738	B08_34170628	5.3844	30.413	8.8145	-8.9777	-10.1159
229	LNb_WW10_S	WW	SD	2010	qqLNB.41	A06	170	A06_109908712	A06_110918193	B06	20	B06_135787232	B06_12479005	7.8218	30.355	-13.1324	-13.1943	12.1208
230	LNb_WW10_S	WW	SD	2010	qqLNB.42	A03	5	A03_120813311	A03_30565512	A10	75	A10_98610554	A10_108020938	8.0319	30.3391	13.2793	12.7971	12.4921
231	LNb_WW10_S	WW	SD	2010	qqLNB.43	A10	75	A10_98610554	A10_108020938	B03	50	B03_43677278	B03_40156872	11.0974	30.3248	12.2831	-12.3585	-13.0559
232	LNb_WW10_S	WW	SD	2010	qqLNB.44	A03	125	A03_46483720	A03_82441067	A10	75	A10_98610554	A10_108020938	12.4656	30.2999	-13.1083	12.9628	-12.3333
233	LNb_WW10_S	WW	SD	2010	qqLNB.45	A10	75	A10_98610554	A10_108020938	B03	55	B03_25355107	B03_29871778	8.6087	30.1292	12.3193	-12.5581	-12.8029
234	LNb_WW10_S	WW	SD	2010	qqLNB.46	A06	135	A06_100422166	A06_104787512	B06	120	B06_124615696	B06_129044785	7.015	30.0688	9.1951	-9.3583	-9.3782
235	LNb_WW10_S	WW	SD	2010	qqLNB.47	A06	170	A06_109908712	A06_110918193	B06	15	B06_131362404	B06_135888649	10.442	28.7931	-15.1239	-15.0844	14.1064
236	LNb_WW10_S	WW	SD	2010	qqLNB.48	A05	140	A05_106281178	A05_90989333	B08	45	B08_42914120	B08_27556395	5.2086	28.7854	9.5904	-9.7715	-9.6531
237	LNb_WW10_S	WW	SD	2010	qqLNB.49	A06	60	A06_70533409	A06_80763443	B06	75	B06_121537744	B06_32052932	5.2039	21.0002	-8.51	8.5481	-8.2617
238	LNb_WW10_S	WW	SD	2010	qqLNB.50	A06	55	A06_79840882	A06_50791598	B06	75	B06_121537744	B06_32052932	6.545	18.7475	-8.9697	8.9256	-8.2411
239	P09_DS_b	WS	BM	2009	qqPW.1	A06	55	A06_79840882	A06_50791598	A10	140	GM2259	A10_64911831	5.2279	10.4315	-2.6891	0.2704	-5.4194
240	PodwtWS_2008	WS	PT	2008	qqPW.2	B02	25	B02_11259512	B02_13857107	B03	85	B03_132031566	B03_22451302	5.0958	16.8188	15.3258	-12.8024	-38.7715
241	PodwtWS_2008	WS	PT	2008	qqPW.3	A03	130	A03_116829847	A03_16185359	B07	15	B07_19191324	B07_121356777	5.1384	12.7211	13.4681	6.9879	34.5323
242	PYDKH_13_Irri	WW	PT	2013	qqPY.1	A02	60	A02_3838047	A02_4630421	B02	80	B02_97223961	B02_99720342	5.1422	10.0349	-144.115	5.8162	-248.792
243	PYDKH_14_stre	WS	PT	2014	qqPY.1	A04	25	GM2120	Seq19D06	B07	85	B07_1449271	B07_995898	5.3167	33.7529	-39.7698	-41.0951	286.25
244	Sh%_13_irri	WW	PT	2013	qqSHELL.1	B07	85	B07_1449271	B07_995898	B09	40	B09_146824215	B09_75923125	6.0735	51.7956	1.2773	0.7625	-2.2432
245	Sh%_13_irri	WW	PT	2013	qqSHELL.2	A09	60	A09_93935639	A09_3282265	B09	40	B09_146824215	B09_75923125	5.6238	50.4214	0.7567	0.5173	-2.5228
246	Sh%_14_stre	WS	PT	2014	qqSHELL.3	A05	20	A05_108626112	A05_101618591	B05	115	B05_103637773	B05_121996273	8.5603	53.1777	-1.6096	1.7932	-1.5613
247	Sh%_14_stre	WS	PT	2014	qqSHELL.4	B05	90	B05_148915205	B05_149794401	B09	55	B09_820430	B09_2316140	9.9918	52.7559	-1.5267	1.6965	-1.6607
248	Sh%_14_stre	WS	PT	2014	qqSHELL.5	A03	20	A03_30565512	A03_6776945	B07	90	B07_995898	B07_578122	6.9292	52.3496	-1.6286	-1.7883	1.8786
249	Sh%_14_stre	WS	PT	2014	qqSHELL.6	A05	25	A05_101618591	A05_101119291	B05	70	B05_122054913	B05_148647711	7.7661	52.1361	1.3753	0.9468	3.6539
250	Sh%_14_stre	WS	PT	2014	qqSHELL.7	B02	95	B02_99720342	B02_101402317	B09	40	B09_146824215	B09_75923125	5.9746	51.7118	1.5338	1.7846	1.862
251	Sh%_14_stre	WS	PT	2014	qqSHELL.8	B02	95	B02_99720342	B02_101402317	B07	85	B07_1449271	B07_995898	5.9202	51.506	1.6026	1.6459	2.1708
252	Sh%_14_stre	WS	PT	2014	qqSHELL.9	A04	130	A04_119223620	A04_120701591	B04	45	B04_129492240	B04_128089363	11.7691	50.3513	-1.7853	-1.7437	1.8834
253	Sh%_14_stre	WS	PT	2014	qqSHELL.10	A09	75	A09_70414835	A09_114812553	B09	80	B09_3689908	B09_142204286	8.4164	50.1404	-0.5257	0.4482	-3.2954
254	Sh%_14_stre	WS	PT	2014	qqSHELL.11	A10	170	A10_10865901	A10_109006786	B10	35	B10_134231983	B10_134659128	11.2139	49.7855	1.9527	1.9967	1.7395
255	Sh%_14_stre	WS	PT	2014	qqSHELL.12	A06	20	A06_110932944	A06_106769340	B06	20	B06_135787232	B06_12479005	15.0868	49.0011	2.0128	-1.8917	-2.1144
256	Sh%_14_stre	WS	PT	2014	qqSHELL.13	B05	35	B05_30664527	B05_14830051	B10	30	B10_134231983	B10_134659128	5.8246	48.9522	-1.7013	1.7881	-1.9593
257	Sh%_14_stre	WS	PT	2014	qqSHELL.14	B02	30	B02_11259512	B02_13857107	B04	35	B04_129658903	GM1009	5.0238	48.2835	-1.6943	1.5147	-1.8869
258	Sh%_14_stre	WS	PT	2014	qqSHELL.15	A05	145	A05_90989333	A05_109141685	B02	30	B02_11259512	B02_13857107	6.0891	48.1729	-1.9958	1.9115	-2.0002
259	Sh%_14_stre	WS	PT	2014	qqSHELL.16	B01	120	B01_133569092	B01_3669866	B04	35	B04_129658903	GM1009	8.088	48.0701	1.9455	2.152	2.1442
260	Sh%_14_stre	WS	PT	2014	qqSHELL.17	A05	120	A05_95383438	A05_102515661	B05	70	B05_122054913	B05_148647711	10.1541	47.8	-2.2296	1.6739	-2.2809
261	Sh%_14_stre	WS	PT	2014	qqSHELL.18	B04	35	B04_129658903	GM1009	B07	95	B07_995898	B07_578122	7.4276	47.7357	1.8053	1.7869	1.9631
262	Sh%_14_stre	WS	PT	2014	qqSHELL.19	B04	35	B04_129658903	GM1009	B07	65	B07_5737760	B07_2959936	7.8909	47.62	2.0394	1.8564	2.0549
263	Sh%_14_stre	WS	PT	2014	qqSHELL.20	A08	90	A08_25105562	A08_28796560	B08	15	B08_5104169	B08_9669339	9.032	47.3602	-2.1016	-2.2124	1.863
264	Sh%_14_stre	WS	PT	2014	qqSHELL.21	B04	35	B04_129658903	GM1009	B05	30	B05_25495837	B05_15350097	5.4225	47.3397	1.8983	-1.6422	-1.9759
265	Sh%_14_stre	WS	PT	2014	qqSHELL.22	A04	130	A04_119223620	A04_120701591	B04	35	B04_129658903	GM1009	11.5545	47.1313	1.9826	2.1952	2.0391
266	Sh%_14_stre	WS	PT	2014	qqSHELL.23	A01	80	A01_62959431	A01_94219986	B01	115	B01_133569092	B01_3669866	5.0142	46.7456	2.1642	-2.2536	-1.9822
267	Sh%_14_stre	WS	PT	2014	qqSHELL.24	A05	15	A05_103811030	A05_108626112	B05	105	B05_144004300	B05_103637773	7.2765	46.6453	-1.6295	1.8192	-1.9837
268	Sh%_14_stre	WS	PT	2014	qqSHELL.25	A05	145	A05_90989333	A05_109141685	B04	35	B04_129658903	GM1009	8.5905	46.599	-1.7016	1.6892	-2.0012
269	Sh%_14_stre	WS	PT	2014	qqSHELL.26	A10	105	A10_109092665	A10_105330517	B07	65	B07_5737760	B07_2959936	7.0684	46.5655	-1.7207	1.564	-2.4075
270	Sh%_14_stre	WS	PT	2014	qqSHELL.27	B01	120	B01_133569092	B01_3669866	B07	95	B07_995898	B07_578122	7.6801	46.3598	1.6726	-1.8707	-2.1858
271	Sh%_14_stre	WS	PT	2014	qqSHELL.28	B01	5	TC3H07	Seq19D01	B09	25	Seq19B01	B09_16205676	5.2379	46.2698	1.7484	2.0921	1.9432
272	Sh%_14_stre	WS	PT	2014	qqSHELL.29	A09	40	A09_109263020	A09_5217710	B01	120	B01_133569092	B01_3669866	8.0415	46.2466	1.9474	1.643	2.0473
273	Sh%_14_stre	WS	PT	2014	qqSHELL.30	B04	35	B04_129658903	GM1009	B07	75	B07_1945835	B07_1907545	5.4472	46.0563	1.496	1.7593	1.786
274	Sh%_14_stre	WS	PT	2014	qqSHELL.31	B04	35	B04_129658903	GM1009	B05	35	B05_30664527	B05_14830051	6.1031	46.028	1.6715	-1.6426	-1.8424
275	Sh%_14_stre	WS	PT	2014	qqSHELL.32	A10	80	A10_98610554	A10_108020938	B02	100	B02_99720342	B02_101402317	5.3296	45.6783	1.6027	1.5983	2.2417
276	Sh%_14_stre	WS	PT	2014	qqSHELL.33	A02	155	A02_90493356	A02_636001	B02	75	B02_101399937	B02_97223961	6.1681	45.5445	-2.1216	-1.9098	2.1629
277	Sh%_14_stre	WS	PT	2014	qqSHELL.34	A10	75	A10_98610554	A10_108020938	B07	90	B07_995898	B07_578122	5.0576	45.3131	1.7215	-1.9655	-2.0247
278	Sh%_14_stre	WS	PT	2014	qqSHELL.35	B07	65	B07_5737760	B07_2959936	B09	25	Seq19B01	B09_16205676	6.2297	44.8758	1.7113	2.005	2.1588
279	Sh%_14_stre	WS	PT	2014	qqSHELL.36	A05	125	A05_95383438	A05_102515661	B05	110	B05_103637773	B05_121996273	8.8719	44.8527	-2.3297	-1.8886	2.3109
280	Sh%_14_stre	WS	PT	2014	qqSHELL.37	A05	100	A05_50781795	A05_58709655	B10	30	B10_134231983	B10_134659128	5.9178	44.5209	-1.8987	1.8729	-1.9484
281	Sh%_14_stre	WS	PT	2014	qqSHELL.38	A05	60	A05_90381130	IPAHM108	B07	80	B07_3013389	B07_1457555	5.7782	44.3718	1.8312	1.7709	2.2993
282	Sh%_14_stre	WS	PT	2014	qqSHELL.39	A04	125	A04_108141801	A04_119223620	B04	45	B04_129492240	B04_128089363	6.5149	44.3203	-1.6993	-1.7233	1.8833
283	Sh%_14_stre	WS	PT	2014	qqSHELL.40	B07	65	B07_5737760	B07_2959936	B10	35	B10_134231983	B10_134659128	6.0397	44.2123	1.6604	1.7346	2.1415
284	Sh%_14_stre	WS	PT	2014	qqSHELL.41	A05	140	A05_106281178	A05_90989333	B02	35	B02_11259512	B02_13857107	7.8487	44.1352	-2.2476	2.2142	-1.8822
285	Sh%_14_stre	WS	PT	2014	qqSHELL.42	A04	125	A04_108141801	A04_119223620	B04	35	B04_129658903	GM1009	7.4876	44.0709	1.8866	2.2143	2.0589
286	Sh%_14_stre	WS	PT	2014	qqSHELL.43	A09	45	A09_111316191	A09_109307725	B01	120	B01_133569092	B01_3669866	6.3771	43.6259	1.8245	1.6783	2.2013
287	Sh%_14_stre	WS	PT	2014	qqSHELL.44	A02	170	A02_869807	A02_2076022	B02	70	B02_103240952	B02_1470619	7.1682	43.4768	-1.8751	-1.9034	2.5185
288	Sh%_14_stre	WS	PT	2014	qqSHELL.45	A05	145	A05_90989333	A05_109141685	B08	30	B08_20443466	B08_45391738	7.6962	43.2067	-2.1081	1.944	-2.0845
289	Sh%_14_stre	WS	PT	2014	qqSHELL.46	B01	120	B01_133569092	B01_3669866	B07	80	B07_3013389	B07_1457555	12.8718	42.9855	2.1621	2.0408	2.4335
290	Sh%_14_stre	WS	PT	2014	qqSHELL.47	B02	95	B02_99720342	B02_101402317	B10	30	B10_134231983	B10_134659128	5.8415	42.8287	1.7938	1.8034	2.0325
291	Sh%_14_stre	WS	PT	2014	qqSHELL.48	A05	120	A05_95383438	A05_102515661	B05	60	B05_129381149	B05_25238686	6.0085	42.6255	-1.856	1.4804	-1.5475
292	Sh%_14_stre	WS	PT	2014	qqSHELL.49	B07	65	B07_5737760	B07_2959936	B10	15	B10_133583744	B10_134413997	5.5659	42.3915	1.6666	1.6469	2.3934
293	Sh%_14_stre	WS	PT	2014	qqSHELL.50	A05	130	A05_102515661	A05_106281178	B05	105	B05_144004300	B05_103637773	5.4219	42.088	-2.4585	-2.0368	2.0968
294	Sh%_14_stre	WS	PT	2014	qqSHELL.51	B04	35	B04_129658903	GM1009	B07	80	B07_3013389	B07_1457555	5.8483	41.8231	2.1644	1.8409	2.1426
295	Sh%_14_stre	WS	PT	2014	qqSHELL.52	B07	80	B07_3013389	B07_1457555	B10	25	B10_134231983	B10_134659128	5.4339	41.7048	1.9931	2.1603	2.4707
296	Sh%_14_stre	WS	PT	2014	qqSHELL.53	A06	60	A06_70533409	A06_80763443	B06	65	B06_87676700	B06_62922699	6.7843	41.4424	0.8374	-0.755	-4.4955
297	Sh%_14_stre	WS	PT	2014	qqSHELL.54	A05	145	A05_90989333	A05_109141685	B08	35	B08_45391738	B08_34170628	6.5596	41.3884	-2.1821	1.9244	-1.992
298	Sh%_14_stre	WS	PT	2014	qqSHELL.55	A05	70	A05_14745878	A05_20277717	B05	30	B05_25495837	B05_15350097	7.9463	41.3499	-1.9568	-1.908	2.0703
299	Sh%_14_stre	WS	PT	2014	qqSHELL.56	A10	60	A10_10460333	A10_105788827	B10	5	B10_15566734	B10_16394983	7.3023	41.3061	-1.7483	1.7732	-3.0375
300	Sh%_14_stre	WS	PT	2014	qqSHELL.57	A10	90	GM2603	A10_108433058	B07	80	B07_3013389	B07_1457555	5.128	41.1261	-1.8449	1.6492	-2.3082
301	Sh%_14_stre	WS	PT	2014	qqSHELL.58	A03	70	IPAHM406	A03_44139	B01	120	B01_133569092	B01_3669866	5.1967	40.3931	-1.8741	1.6003	-2.0165
302	Sh%_14_stre	WS	PT	2014	qqSHELL.59	A02	115	A02_8417517	GM1733	B02	20	B02_11259512	B02_13857107	10.9849	40.0022	-1.729	1.6164	-3.2424
303	Sh%_14_stre	WS	PT	2014	qqSHELL.60	A08	100	A08_28796502	A08_31530132	B08	20	B08_5104169	B08_9669339	7.7169	39.8685	-2.4244	-2.5207	2.1982
304	Sh%_14_stre	WS	PT	2014	qqSHELL.61	A03	15	A03_30565512	A03_6776945	B07	80	B07_3013389	B07_1457555	5.4802	39.6782	-1.8174	1.7016	-2.2506
305	Sh%_14_stre	WS	PT	2014	qqSHELL.62	A10	75	A10_98610554	A10_108020938	B07	80	B07_3013389	B07_1457555	5.3368	39.619	2.1049	1.9864	2.375
306	Sh%_14_stre	WS	PT	2014	qqSHELL.63	A03	15	A03_30565512	A03_6776945	A10	75	A10_98610554	A10_108020938	8.8053	39.4056	2.1404	2.1003	2.2234
307	Sh%_14_stre	WS	PT	2014	qqSHELL.64	A04	105	A04_115648648	A04_119294888	B04	105	B04_118339958	B04_123558827	8.8363	38.9786	2.1899	-2.4436	-2.1077
308	Sh%_14_stre	WS	PT	2014	qqSHELL.65	A05	140	A05_106281178	A05_90989333	A08	110	A08_34845635	A08_38560701	5.2976	36.7617	-2.1736	-2.0638	2.0648
309	Sh%_14_stre	WS	PT	2014	qqSHELL.66	A05	140	A05_106281178	A05_90989333	B08	30	B08_20443466	B08_45391738	6.4923	34.8946	-2.2986	2.1666	-1.9163
310	Sh%_14_stre	WS	PT	2014	qqSHELL.67	A03	10	A03_120813311	A03_30565512	A10	75	A10_98610554	A10_108020938	6.5565	33.8376	2.1706	2.1817	2.318
311	Sh%_14_stre	WS	PT	2014	qqSHELL.68	A10	75	A10_98610554	A10_108020938	B03	40	B03_73167804	B03_2512119	5.0108	30.471	1.8728	2.0171	1.9915
312	Sh%_14_stre	WS	PT	2014	qqSHELL.69	A06	125	A06_92969207	A06_97639398	B06	110	B06_112293470	B06_123620597	5.992	30.0158	-2.8472	2.5196	-2.5871
313	Sh%_14_stre	WS	PT	2014	qqSHELL.70	A09	50	A09_111195533	A09_112103399	B09	20	B09_145215085	Seq19B01	6.8309	28.9305	-2.7464	2.6471	-2.2324
314	Sh%_14_stre	WS	PT	2014	qqSHELL.71	B02	40	B02_11259512	B02_13857107	B08	45	B08_42914120	B08_27556395	5.4004	26.8885	2.8995	-2.7672	-2.0716
315	Sh_DS09_b	WS	BM	2009	qqSDW.1	A06	10	A06_105316360	A06_110918357	B06	15	B06_131362404	B06_135888649	5.8007	22.6066	-1.748	1.6496	1.5528
316	Sh_WW09_b	WW	BM	2009	qqSDW.2	A06	165	A06_109908712	A06_110918193	B06	30	B06_135787232	B06_12479005	11.6018	46.3209	-1.1977	-1.4196	-1.1128
317	Sh_WW09_b	WW	BM	2009	qqSDW.3	B07	65	B07_5737760	B07_2959936	B10	25	B10_134231983	B10_134659128	7.8901	45.8068	-1.0752	-1.076	-1.1742
318	Sh_WW09_b	WW	BM	2009	qqSDW.4	A03	20	A03_30565512	A03_6776945	A10	75	A10_98610554	A10_108020938	17.0621	45.6783	-1.1488	-1.1348	-1.3586
319	Sh_WW09_b	WW	BM	2009	qqSDW.5	A10	120	A10_105330517	A10_57079861	B10	25	B10_134231983	B10_134659128	6.5992	45.4984	-1.1664	-1.1177	-1.1234
320	Sh_WW09_b	WW	BM	2009	qqSDW.6	A05	145	A05_90989333	A05_109141685	B02	35	B02_11259512	B02_13857107	8.7508	45.4469	1.3121	-1.3113	1.0843
321	Sh_WW09_b	WW	BM	2009	qqSDW.7	A09	55	A09_29837655	A09_14222907	B10	30	B10_134231983	B10_134659128	6.1363	45.4469	1.125	-1.0657	1.1667
322	Sh_WW09_b	WW	BM	2009	qqSDW.8	B09	40	B09_146824215	B09_75923125	B10	30	B10_134231983	B10_134659128	7.72	45.3955	-1.1348	-1.0357	-1.1054
323	Sh_WW09_b	WW	BM	2009	qqSDW.9	B07	85	B07_1449271	B07_995898	B10	30	B10_134231983	B10_134659128	6.8989	45.3184	1.0636	-1.0778	1.1392
324	Sh_WW09_b	WW	BM	2009	qqSDW.10	A06	20	A06_110932944	A06_106769340	B06	25	B06_135787232	B06_12479005	14.2554	45.2927	1.2868	-1.4343	1.1292
325	Sh_WW09_b	WW	BM	2009	qqSDW.11	B09	40	B09_146824215	B09_75923125	B10	35	B10_134231983	B10_134659128	8.1655	45.2927	-1.141	-1.0401	-1.102
326	Sh_WW09_b	WW	BM	2009	qqSDW.12	B04	20	B04_132801280	TC3E05	B09	40	B09_146824215	B09_75923125	9.0906	45.267	-1.1507	-1.1766	-1.0544
327	Sh_WW09_b	WW	BM	2009	qqSDW.13	A10	145	GM2259	A10_64911831	B10	35	B10_134231983	B10_134659128	6.3441	45.267	-1.21	-1.0828	-1.1545
328	Sh_WW09_b	WW	BM	2009	qqSDW.14	B07	95	B07_995898	B07_578122	B10	25	B10_134231983	B10_134659128	6.7987	45.2156	-1.1231	-1.0425	-1.083
329	Sh_WW09_b	WW	BM	2009	qqSDW.15	A10	165	A10_10865901	A10_109006786	B10	25	B10_134231983	B10_134659128	5.6704	45.1899	-1.1308	-1.0869	-1.1072
330	Sh_WW09_b	WW	BM	2009	qqSDW.16	A10	120	A10_105330517	A10_57079861	B02	25	B02_11259512	B02_13857107	8.8668	45.1385	1.26	-1.4335	1.1873
331	Sh_WW09_b	WW	BM	2009	qqSDW.17	B04	20	B04_132801280	TC3E05	B06	25	B06_135787232	B06_12479005	8.4459	45.0614	-1.1357	0.9607	1.2115
332	Sh_WW09_b	WW	BM	2009	qqSDW.18	B04	20	B04_132801280	TC3E05	B07	90	B07_995898	B07_578122	7.9892	44.9585	-1.1896	-1.1354	-1.0962
333	Sh_WW09_b	WW	BM	2009	qqSDW.19	A10	60	A10_10460333	A10_105788827	B10	35	B10_134231983	B10_134659128	6.7494	44.9328	1.1281	-1.0514	1.2403
334	Sh_WW09_b	WW	BM	2009	qqSDW.20	A09	55	A09_29837655	A09_14222907	B04	20	B04_132801280	TC3E05	5.5768	44.83	1.1641	-1.2123	1.1218
335	Sh_WW09_b	WW	BM	2009	qqSDW.21	A06	155	A06_110921315	A06_110932125	B06	25	B06_135787232	B06_12479005	14.9467	44.7786	-1.3384	-1.5008	-1.1267
336	Sh_WW09_b	WW	BM	2009	qqSDW.22	B02	25	B02_11259512	B02_13857107	B09	25	Seq19B01	B09_16205676	7.0705	44.7786	-1.3748	-1.1814	-1.1901
337	Sh_WW09_b	WW	BM	2009	qqSDW.23	A10	75	A10_98610554	A10_108020938	B03	40	B03_73167804	B03_2512119	19.2156	44.7272	-1.173	-1.2235	-1.2819
338	Sh_WW09_b	WW	BM	2009	qqSDW.24	A05	20	A05_108626112	A05_101618591	B05	75	B05_122054913	B05_148647711	8.6145	44.6758	1.2283	-1.098	1.1839
339	Sh_WW09_b	WW	BM	2009	qqSDW.25	B04	20	B04_132801280	TC3E05	B07	65	B07_5737760	B07_2959936	9.0603	44.6758	-1.1561	-1.0874	-1.1483
340	Sh_WW09_b	WW	BM	2009	qqSDW.26	A02	170	A02_869807	A02_2076022	B02	70	B02_103240952	B02_1470619	11.4656	44.6501	1.4055	1.4263	-1.1294
341	Sh_WW09_b	WW	BM	2009	qqSDW.27	B09	65	B09_142827814	B09_144821844	B10	35	B10_134231983	B10_134659128	5.5704	44.6501	1.1948	-1.1024	1.1594
342	Sh_WW09_b	WW	BM	2009	qqSDW.28	A07	85	Seq9H08a	A07_1217789	B04	20	B04_132801280	TC3E05	7.5735	44.573	1.1563	-1.1072	1.0626
343	Sh_WW09_b	WW	BM	2009	qqSDW.29	A09	40	A09_109263020	A09_5217710	B04	20	B04_132801280	TC3E05	8.789	44.5473	1.1282	-1.1842	1.1714
344	Sh_WW09_b	WW	BM	2009	qqSDW.30	A10	95	GM2603	A10_108433058	B10	25	B10_134231983	B10_134659128	5.6661	44.5216	-1.105	-1.0592	-1.0934
345	Sh_WW09_b	WW	BM	2009	qqSDW.31	A08	20	TC1E06	GM618	B01	120	B01_133569092	B01_3669866	9.8112	44.5216	-1.1398	-1.2706	-1.2702
346	Sh_WW09_b	WW	BM	2009	qqSDW.32	A10	130	A10_54653729	GM2259	B02	25	B02_11259512	B02_13857107	12.2562	44.4444	1.2635	-1.4287	1.1811
347	Sh_WW09_b	WW	BM	2009	qqSDW.33	B04	40	B04_129658903	GM1009	B07	65	B07_5737760	B07_2959936	5.7371	44.4187	-1.1336	-1.1795	-1.2979
348	Sh_WW09_b	WW	BM	2009	qqSDW.34	A09	55	A09_29837655	A09_14222907	B09	35	B09_142673761	B09_146495547	6.819	44.3673	1.1352	1.1271	-1.1547
349	Sh_WW09_b	WW	BM	2009	qqSDW.35	B05	75	B05_122054913	B05_148647711	B10	25	B10_134231983	B10_134659128	6.2533	44.3673	-1.0844	-1.1624	-1.2218
350	Sh_WW09_b	WW	BM	2009	qqSDW.36	A05	100	A05_50781795	A05_58709655	B10	30	B10_134231983	B10_134659128	8.6218	44.2645	1.0929	-1.1087	1.272
351	Sh_WW09_b	WW	BM	2009	qqSDW.37	A06	95	GM1609	A06_2811910	B04	20	B04_132801280	TC3E05	5.0489	44.2645	-1.1938	-1.2543	-1.1165
352	Sh_WW09_b	WW	BM	2009	qqSDW.38	B01	120	B01_133569092	B01_3669866	B05	110	B05_103637773	B05_121996273	7.4491	44.1617	-1.2965	1.2662	1.159
353	Sh_WW09_b	WW	BM	2009	qqSDW.39	A10	75	A10_98610554	A10_108020938	B07	90	B07_995898	B07_578122	10.2625	44.0589	-1.1615	1.22	1.2247
354	Sh_WW09_b	WW	BM	2009	qqSDW.40	A02	130	A02_80416409	TC2A02	B01	120	B01_133569092	B01_3669866	7.481	44.0075	-1.2659	-1.3045	-1.1765
355	Sh_WW09_b	WW	BM	2009	qqSDW.41	A06	10	A06_105316360	A06_110918357	B06	25	B06_135787232	B06_12479005	10.387	44.0075	1.3862	-1.5284	1.1445
356	Sh_WW09_b	WW	BM	2009	qqSDW.42	A10	110	A10_109092665	A10_105330517	B07	65	B07_5737760	B07_2959936	6.5686	44.0075	1.193	-1.1803	1.2725
357	Sh_WW09_b	WW	BM	2009	qqSDW.43	A03	10	A03_120813311	A03_30565512	A10	75	A10_98610554	A10_108020938	20.0275	43.956	-1.215	-1.1856	-1.3478
358	Sh_WW09_b	WW	BM	2009	qqSDW.44	A08	90	A08_25105562	A08_28796560	B08	15	B08_5104169	B08_9669339	12.8092	43.956	-1.241	-1.2035	-1.1669
359	Sh_WW09_b	WW	BM	2009	qqSDW.45	A07	15	Ah26	TC7H11	B01	120	B01_133569092	B01_3669866	9.5629	43.956	-1.1887	-1.2425	-1.2491
360	Sh_WW09_b	WW	BM	2009	qqSDW.46	B04	35	B04_129658903	GM1009	B05	75	B05_122054913	B05_148647711	7.4884	43.956	-1.2434	-1.1509	-1.2972
361	Sh_WW09_b	WW	BM	2009	qqSDW.47	A05	30	A05_101119291	GM1867	B05	70	B05_122054913	B05_148647711	7.8349	43.9046	-1.1344	-1.1457	-1.1554
362	Sh_WW09_b	WW	BM	2009	qqSDW.48	B01	120	B01_133569092	B01_3669866	B05	40	B05_14830051	B05_66497948	8.3826	43.9046	-1.2924	1.2332	1.1826
363	Sh_WW09_b	WW	BM	2009	qqSDW.49	B01	120	B01_133569092	B01_3669866	B05	30	B05_25495837	B05_15350097	11.67	43.8789	-1.284	1.2537	1.192
364	Sh_WW09_b	WW	BM	2009	qqSDW.50	B01	120	B01_133569092	B01_3669866	B06	50	B06_12479005	B06_133956894	9.3286	43.8789	-1.2802	-1.3248	-1.1887
365	Sh_WW09_b	WW	BM	2009	qqSDW.51	B01	120	B01_133569092	B01_3669866	B05	35	B05_30664527	B05_14830051	8.1922	43.8532	-1.2705	1.317	1.1998
366	Sh_WW09_b	WW	BM	2009	qqSDW.52	B02	35	B02_11259512	B02_13857107	B08	35	B08_45391738	B08_34170628	13.0983	43.8532	-1.4201	1.3609	1.1135
367	Sh_WW09_b	WW	BM	2009	qqSDW.53	A02	25	A02_2907720	A02_84589354	B01	120	B01_133569092	B01_3669866	10.9379	43.7761	-1.2467	-1.3538	-1.4514
368	Sh_WW09_b	WW	BM	2009	qqSDW.54	B04	20	B04_132801280	TC3E05	B09	80	B09_3689908	B09_142204286	9.1854	43.7761	-1.151	-1.1675	-1.0746
369	Sh_WW09_b	WW	BM	2009	qqSDW.55	A10	80	A10_98610554	A10_108020938	B10	35	B10_134231983	B10_134659128	6.1322	43.7504	1.1108	-0.9975	1.1505
370	Sh_WW09_b	WW	BM	2009	qqSDW.56	A01	40	GM2350	Seq3B05	B04	20	B04_132801280	TC3E05	6.423	43.7247	-1.0753	-1.0652	-1.0434
371	Sh_WW09_b	WW	BM	2009	qqSDW.57	A05	70	A05_14745878	A05_20277717	B01	120	B01_133569092	B01_3669866	8.4201	43.6733	-1.2619	-1.2589	-1.2204
372	Sh_WW09_b	WW	BM	2009	qqSDW.58	A03	25	A03_30565512	A03_6776945	A06	80	A06_93125663	TC3B02	6.955	43.6476	1.1827	-1.1384	1.2974
373	Sh_WW09_b	WW	BM	2009	qqSDW.59	B04	35	B04_129658903	GM1009	B07	95	B07_995898	B07_578122	7.9124	43.5962	-1.2098	-1.2514	-1.1584
374	Sh_WW09_b	WW	BM	2009	qqSDW.60	A10	95	GM2603	A10_108433058	B02	95	B02_99720342	B02_101402317	7.5275	43.5448	1.3357	-1.2455	1.5177
375	Sh_WW09_b	WW	BM	2009	qqSDW.61	A03	25	A03_30565512	A03_6776945	B05	75	B05_122054913	B05_148647711	9.1733	43.5191	1.1503	-1.0601	1.2377
376	Sh_WW09_b	WW	BM	2009	qqSDW.62	A10	185	A10_109006786	A10_108443106	B10	35	B10_134231983	B10_134659128	11.5824	43.4934	-1.2565	-1.2801	-1.2984
377	Sh_WW09_b	WW	BM	2009	qqSDW.63	A06	80	A06_93125663	TC3B02	B04	20	B04_132801280	TC3E05	12.0606	43.4933	-1.2042	-1.3627	-1.2719
378	Sh_WW09_b	WW	BM	2009	qqSDW.64	A07	75	A07_73231870	IPAHM171	B04	20	B04_132801280	TC3E05	9.1799	43.4933	1.2193	-1.2732	1.1621
379	Sh_WW09_b	WW	BM	2009	qqSDW.65	B01	120	B01_133569092	B01_3669866	B03	15	B03_6147846	B03_10653121	9.7472	43.4933	-1.2823	1.2061	1.3122
380	Sh_WW09_b	WW	BM	2009	qqSDW.66	B09	35	B09_142673761	B09_146495547	B10	30	B10_134231983	B10_134659128	6.5315	43.4419	1.1112	-1.0756	1.1808
381	Sh_WW09_b	WW	BM	2009	qqSDW.67	A03	20	A03_30565512	A03_6776945	B03	40	B03_73167804	B03_2512119	9.5689	43.3391	1.3127	-1.3131	1.2615
382	Sh_WW09_b	WW	BM	2009	qqSDW.68	A03	20	A03_30565512	A03_6776945	B05	75	B05_122054913	B05_148647711	10.1352	43.3391	1.1416	-1.0442	1.2203
383	Sh_WW09_b	WW	BM	2009	qqSDW.69	A10	160	A10_10865901	A10_109006786	B10	10	B10_17654526	B10_133583744	13.3782	43.3391	-1.2412	-1.2054	-1.224
384	Sh_WW09_b	WW	BM	2009	qqSDW.70	B02	95	B02_99720342	B02_101402317	B07	70	B07_5737760	B07_2959936	7.9119	43.3391	-1.1325	-1.2095	-1.307
385	Sh_WW09_b	WW	BM	2009	qqSDW.71	A02	115	A02_8417517	GM1733	B02	25	B02_11259512	B02_13857107	17.951	43.3134	1.3124	-1.5429	1.4183
386	Sh_WW09_b	WW	BM	2009	qqSDW.72	A03	20	A03_30565512	A03_6776945	B04	20	B04_132801280	TC3E05	7.9562	43.3134	1.0654	-1.109	1.0959
387	Sh_WW09_b	WW	BM	2009	qqSDW.73	B09	35	B09_142673761	B09_146495547	B10	35	B10_134231983	B10_134659128	8.1989	43.3134	1.0983	-1.0739	1.1618
388	Sh_WW09_b	WW	BM	2009	qqSDW.74	A01	25	A01_96848733	GM1971b	B01	75	B01_2142008	B01_11829252	12.6182	43.2877	-1.1967	1.1399	1.3476
389	Sh_WW09_b	WW	BM	2009	qqSDW.75	A04	130	A04_119223620	A04_120701591	B04	35	B04_129658903	GM1009	16.8545	43.2363	-1.4315	-1.4053	-1.2553
390	Sh_WW09_b	WW	BM	2009	qqSDW.76	A05	140	A05_106281178	A05_90989333	B02	35	B02_11259512	B02_13857107	8.2552	43.2363	1.383	-1.4129	1.1615
391	Sh_WW09_b	WW	BM	2009	qqSDW.77	A09	55	A09_29837655	A09_14222907	B01	120	B01_133569092	B01_3669866	7.2815	43.2363	1.2514	-1.2182	1.3143
392	Sh_WW09_b	WW	BM	2009	qqSDW.78	A09	75	A09_70414835	A09_114812553	B09	80	B09_3689908	B09_142204286	12.5648	43.2363	-1.1723	1.0973	1.1105
393	Sh_WW09_b	WW	BM	2009	qqSDW.79	B01	105	Seq3A06	B01_135306565	B04	20	B04_132801280	TC3E05	8.0403	43.2363	-1.1557	-1.2585	-1.1513
394	Sh_WW09_b	WW	BM	2009	qqSDW.80	A09	40	A09_109263020	A09_5217710	B04	35	B04_129658903	GM1009	6.7105	43.1849	1.2614	-1.2498	1.2641
395	Sh_WW09_b	WW	BM	2009	qqSDW.81	B02	35	B02_11259512	B02_13857107	B08	45	B08_42914120	B08_27556395	10.8027	43.1592	-1.4206	1.3742	1.1412
396	Sh_WW09_b	WW	BM	2009	qqSDW.82	B04	35	B04_129658903	GM1009	B10	30	B10_134231983	B10_134659128	7.8662	43.1592	-1.1796	-1.1536	-1.2357
397	Sh_WW09_b	WW	BM	2009	qqSDW.83	B01	120	B01_133569092	B01_3669866	B07	45	B07_19401411	B07_16180681	7.725	43.1335	-1.2857	1.2021	1.2973
398	Sh_WW09_b	WW	BM	2009	qqSDW.84	B02	40	B02_11259512	B02_13857107	B08	25	B08_13637707	B08_17011287	8.974	43.1335	1.2953	-1.2794	1.1714
399	Sh_WW09_b	WW	BM	2009	qqSDW.85	A04	30	GM2120	Seq19D06	B01	120	B01_133569092	B01_3669866	5.5556	43.1335	1.2462	-1.3431	1.3567
400	Sh_WW09_b	WW	BM	2009	qqSDW.86	A03	125	A03_46483720	A03_82441067	B03	40	B03_73167804	B03_2512119	10.3853	43.1078	-1.2554	-1.2644	-1.277
401	Sh_WW09_b	WW	BM	2009	qqSDW.87	A06	30	A06_106769340	A06_105313677	B01	120	B01_133569092	B01_3669866	6.7903	43.0821	1.2307	-1.3845	1.3417
402	Sh_WW09_b	WW	BM	2009	qqSDW.88	A05	100	A05_50781795	A05_58709655	B01	120	B01_133569092	B01_3669866	10.2807	43.0564	1.2017	-1.3227	1.2291
403	Sh_WW09_b	WW	BM	2009	qqSDW.89	A03	15	A03_30565512	A03_6776945	B03	40	B03_73167804	B03_2512119	9.3421	43.0307	1.3474	-1.3554	1.2864
404	Sh_WW09_b	WW	BM	2009	qqSDW.90	B04	35	B04_129658903	GM1009	B06	5	B06_131362404	B06_135888649	5.9123	43.0307	-1.2883	1.2331	1.3295
405	Sh_WW09_b	WW	BM	2009	qqSDW.91	A04	75	A04_757763	A04_93617499	B01	120	B01_133569092	B01_3669866	12.9635	42.9792	1.3975	-1.4702	1.2823
406	Sh_WW09_b	WW	BM	2009	qqSDW.92	A10	10	A10_1093491	A10_3390672	B01	120	B01_133569092	B01_3669866	9.1057	42.9792	-1.2897	-1.3632	-1.2455
407	Sh_WW09_b	WW	BM	2009	qqSDW.93	A06	170	A06_109908712	A06_110918193	B06	15	B06_131362404	B06_135888649	17.2367	42.9535	1.4737	1.3816	-1.2489
408	Sh_WW09_b	WW	BM	2009	qqSDW.94	A06	5	A06_105316360	A06_110918357	B06	5	B06_131362404	B06_135888649	17.667	42.9278	-1.3729	1.3324	1.2622
409	Sh_WW09_b	WW	BM	2009	qqSDW.95	A01	40	GM2350	Seq3B05	B01	120	B01_133569092	B01_3669866	6.7314	42.9278	-1.3133	-1.3322	-1.2465
410	Sh_WW09_b	WW	BM	2009	qqSDW.96	B03	80	B03_29375836	B03_5906274	B04	20	B04_132801280	TC3E05	7.298	42.9021	-1.2178	-1.4061	-1.2685
411	Sh_WW09_b	WW	BM	2009	qqSDW.97	A03	10	A03_120813311	A03_30565512	B03	40	B03_73167804	B03_2512119	9.3772	42.8507	1.3366	-1.3554	1.3057
412	Sh_WW09_b	WW	BM	2009	qqSDW.98	A03	20	A03_30565512	A03_6776945	B07	90	B07_995898	B07_578122	6.9576	42.8507	1.2431	1.2449	-1.2305
413	Sh_WW09_b	WW	BM	2009	qqSDW.99	A09	55	A09_29837655	A09_14222907	B09	25	Seq19B01	B09_16205676	10.3526	42.825	1.1831	-1.0866	1.2345
414	Sh_WW09_b	WW	BM	2009	qqSDW.100	A06	135	A06_100422166	A06_104787512	B06	10	B06_131362404	B06_135888649	8.9482	42.7736	1.2679	1.2544	-1.2845
415	Sh_WW09_b	WW	BM	2009	qqSDW.101	B01	120	B01_133569092	B01_3669866	B05	70	B05_122054913	B05_148647711	10.5725	42.7736	-1.3779	-1.3115	-1.268
416	Sh_WW09_b	WW	BM	2009	qqSDW.102	A02	105	RM14E11	A02_67418417	A10	125	A10_105330517	A10_57079861	8.0612	42.7736	-1.3819	1.3282	1.7525
417	Sh_WW09_b	WW	BM	2009	qqSDW.103	A01	80	A01_62959431	A01_94219986	B01	115	B01_133569092	B01_3669866	20.6469	42.7479	1.4896	-1.4237	1.2644
418	Sh_WW09_b	WW	BM	2009	qqSDW.104	B01	120	B01_133569092	B01_3669866	B07	90	B07_995898	B07_578122	14.7284	42.7222	-1.3393	1.2668	1.2707
419	Sh_WW09_b	WW	BM	2009	qqSDW.105	A02	110	A02_12482417	A02_8418901	A10	125	A10_105330517	A10_57079861	8.85	42.6965	-1.455	1.2882	1.2979
420	Sh_WW09_b	WW	BM	2009	qqSDW.106	A06	80	A06_93125663	TC3B02	B01	120	B01_133569092	B01_3669866	9.4602	42.6708	-1.2681	-1.3841	-1.3761
421	Sh_WW09_b	WW	BM	2009	qqSDW.107	A05	30	A05_101119291	GM1867	B04	20	B04_132801280	TC3E05	6.9334	42.6451	-1.103	-1.1644	-1.0988
422	Sh_WW09_b	WW	BM	2009	qqSDW.108	A06	25	A06_110932944	A06_106769340	B01	120	B01_133569092	B01_3669866	12.4171	42.6194	1.2383	-1.4467	1.3592
423	Sh_WW09_b	WW	BM	2009	qqSDW.109	A01	60	A01_11843466	A01_9873427	B06	50	B06_12479005	B06_133956894	6.3067	42.5937	-1.3053	-1.4108	-1.3048
424	Sh_WW09_b	WW	BM	2009	qqSDW.110	A04	125	A04_108141801	A04_119223620	B04	35	B04_129658903	GM1009	12.6281	42.568	-1.4443	-1.4179	-1.2834
425	Sh_WW09_b	WW	BM	2009	qqSDW.111	A09	100	A09_118299435	A09_1604705	B01	120	B01_133569092	B01_3669866	8.4384	42.568	1.313	-1.3134	1.2808
426	Sh_WW09_b	WW	BM	2009	qqSDW.112	A09	85	A09_26513822	A09_1115169	B09	45	B09_130834982	B09_75923761	9.9042	42.568	1.1884	-1.2312	1.415
427	Sh_WW09_b	WW	BM	2009	qqSDW.113	A10	105	A10_109092665	A10_105330517	B10	25	B10_134231983	B10_134659128	7.2165	42.568	1.2892	1.3014	-1.3296
428	Sh_WW09_b	WW	BM	2009	qqSDW.114	B04	25	TC3E05	B04_129587124	B10	30	B10_134231983	B10_134659128	7.6228	42.5423	-1.2477	-1.1424	-1.2359
429	Sh_WW09_b	WW	BM	2009	qqSDW.115	A06	25	A06_110932944	A06_106769340	B06	95	B06_131015902	B06_132399119	10.0039	42.5165	1.2824	-1.3918	1.3534
430	Sh_WW09_b	WW	BM	2009	qqSDW.116	A09	70	A09_113636594	A09_8787029	B09	35	B09_142673761	B09_146495547	9.509	42.5165	1.2561	1.3032	-1.4296
431	Sh_WW09_b	WW	BM	2009	qqSDW.117	A07	65	S11	A07_46617912	B02	35	B02_11259512	B02_13857107	5.852	42.5165	-1.3388	1.3126	1.5619
432	Sh_WW09_b	WW	BM	2009	qqSDW.118	A02	80	A02_2574390	A02_10937227	A09	105	A09_118299435	A09_1604705	5.9006	42.4137	1.3236	1.318	-1.1981
433	Sh_WW09_b	WW	BM	2009	qqSDW.119	A06	75	A06_1335663	TC3E02	B01	120	B01_133569092	B01_3669866	8.6312	42.4137	-1.3026	-1.3663	-1.3259
434	Sh_WW09_b	WW	BM	2009	qqSDW.120	B01	120	B01_133569092	B01_3669866	B05	10	B05_143708042	B05_141531289	13.0118	42.4137	-1.3564	1.2883	1.2915
435	Sh_WW09_b	WW	BM	2009	qqSDW.121	B01	120	B01_133569092	B01_3669866	B05	80	B05_148915205	B05_149794401	15.3327	42.388	-1.4555	-1.3265	-1.3533
436	Sh_WW09_b	WW	BM	2009	qqSDW.122	A04	130	A04_119223620	A04_120701591	B04	45	B04_129492240	B04_128089363	9.9686	42.3623	1.2557	1.3343	-1.5642
437	Sh_WW09_b	WW	BM	2009	qqSDW.123	B01	120	B01_133569092	B01_3669866	B07	30	B07_5225270	B07_86522510	8.6204	42.3623	-1.3434	1.2344	1.2599
438	Sh_WW09_b	WW	BM	2009	qqSDW.124	B01	120	B01_133569092	B01_3669866	B09	45	B09_130834982	B09_75923761	8.0982	42.3623	-1.3941	1.292	1.318
439	Sh_WW09_b	WW	BM	2009	qqSDW.125	A04	40	A04_121159496	PM436	A09	85	A09_26513822	A09_1115169	6.1768	42.3366	1.2615	1.2202	-1.3636
440	Sh_WW09_b	WW	BM	2009	qqSDW.126	A08	100	A08_28796502	A08_31530132	B08	15	B08_5104169	B08_9669339	16.1015	42.3366	1.3429	1.3502	-1.2968
441	Sh_WW09_b	WW	BM	2009	qqSDW.127	A06	80	A06_93125663	TC3B02	B09	25	Seq19B01	B09_16205676	8.94	42.3109	-1.2173	-1.1899	-1.3398
442	Sh_WW09_b	WW	BM	2009	qqSDW.128	A07	60	TC11B04	S11	B01	120	B01_133569092	B01_3669866	5.0112	42.2852	1.3165	-1.456	1.4
443	Sh_WW09_b	WW	BM	2009	qqSDW.129	A01	15	A01_37213599	A01_65424740	B01	80	Seq19A05	B01_25565157	11.204	42.2595	-1.3389	1.2765	1.2908
444	Sh_WW09_b	WW	BM	2009	qqSDW.130	A06	80	A06_93125663	TC3B02	B09	35	B09_142673761	B09_146495547	7.4783	42.2595	-1.2147	1.2474	1.2261
445	Sh_WW09_b	WW	BM	2009	qqSDW.131	A04	40	A04_121159496	PM436	A09	95	A09_1115115	A09_13566337	9.5338	42.2338	1.393	-1.3777	1.276
446	Sh_WW09_b	WW	BM	2009	qqSDW.132	A05	75	A05_20277717	GM1907	B01	120	B01_133569092	B01_3669866	13.2042	42.2081	-1.3068	-1.359	-1.2182
447	Sh_WW09_b	WW	BM	2009	qqSDW.133	A07	15	Ah26	TC7H11	B04	20	B04_132801280	TC3E05	7.4618	42.2081	1.2529	-1.2951	1.1558
448	Sh_WW09_b	WW	BM	2009	qqSDW.134	A10	145	GM2259	A10_64911831	B01	120	B01_133569092	B01_3669866	12.5418	42.1824	1.2855	-1.4429	1.373
449	Sh_WW09_b	WW	BM	2009	qqSDW.135	A10	75	A10_98610554	A10_108020938	B03	55	B03_25355107	B03_29871778	13.7728	42.1567	-1.2599	1.2483	1.4453
450	Sh_WW09_b	WW	BM	2009	qqSDW.136	A07	30	AC2C05	GM647	B04	20	B04_132801280	TC3E05	10.2349	42.1567	1.3331	-1.4767	1.2722
451	Sh_WW09_b	WW	BM	2009	qqSDW.137	B01	120	B01_133569092	B01_3669866	B09	25	Seq19B01	B09_16205676	15.7589	42.1567	-1.3998	-1.3057	-1.3923
452	Sh_WW09_b	WW	BM	2009	qqSDW.138	A04	90	A04_110124284	A04_93590548	B04	70	B04_121682980	B04_122508440	13.0685	42.1053	-1.227	1.2497	1.3429
453	Sh_WW09_b	WW	BM	2009	qqSDW.139	B01	120	B01_133569092	B01_3669866	B04	10	B04_5478662	B04_132801280	9.2934	42.1053	-1.4599	-1.3768	-1.3279
454	Sh_WW09_b	WW	BM	2009	qqSDW.140	B01	120	B01_133569092	B01_3669866	B03	100	B03_130138766	B03_3402421	6.6189	42.0796	-1.3952	-1.3109	-1.3361
455	Sh_WW09_b	WW	BM	2009	qqSDW.141	B01	120	B01_133569092	B01_3669866	B04	5	B04_5485107	B04_5478662	8.9579	42.0796	-1.4337	-1.3851	-1.3403
456	Sh_WW09_b	WW	BM	2009	qqSDW.142	B02	35	B02_11259512	B02_13857107	B04	20	B04_132801280	TC3E05	6.2516	42.0539	1.1463	-1.268	1.2102
457	Sh_WW09_b	WW	BM	2009	qqSDW.143	B01	120	B01_133569092	B01_3669866	B04	120	B04_123473840	Seq16G08	9.7208	42.0281	-1.5072	-1.4061	-1.3149
458	Sh_WW09_b	WW	BM	2009	qqSDW.144	A03	15	A03_30565512	A03_6776945	B07	70	B07_5737760	B07_2959936	5.6707	42.0024	1.1508	-1.1427	1.1678
459	Sh_WW09_b	WW	BM	2009	qqSDW.145	B01	120	B01_133569092	B01_3669866	B04	115	B04_123558827	B04_123473840	5.2657	42.0024	-1.4679	-1.4072	-1.3361
460	Sh_WW09_b	WW	BM	2009	qqSDW.146	A02	70	A02_4767309	A02_87586453	B04	20	B04_132801280	TC3E05	8.6375	41.951	1.3151	-1.404	1.2581
461	Sh_WW09_b	WW	BM	2009	qqSDW.147	A10	160	A10_10865901	A10_109006786	B01	120	B01_133569092	B01_3669866	10.7001	41.951	1.338	-1.4544	1.3406
462	Sh_WW09_b	WW	BM	2009	qqSDW.148	B01	120	B01_133569092	B01_3669866	B07	55	B07_16180681	B07_5737760	8.3839	41.951	-1.4322	1.3514	1.4159
463	Sh_WW09_b	WW	BM	2009	qqSDW.149	B01	120	B01_133569092	B01_3669866	B02	55	B02_104593674	B02_104494862	8.6282	41.8482	-1.4912	1.3956	1.2865
464	Sh_WW09_b	WW	BM	2009	qqSDW.150	A05	40	A05_85048850	A05_85733059	B01	120	B01_133569092	B01_3669866	9.5217	41.8225	-1.2826	-1.3988	-1.2869
465	Sh_WW09_b	WW	BM	2009	qqSDW.151	A08	110	A08_34845635	A08_38560701	B02	40	B02_11259512	B02_13857107	15.8028	41.7711	1.3834	1.4142	-1.2732
466	Sh_WW09_b	WW	BM	2009	qqSDW.152	A02	55	A02_85104169	A02_3838047	B04	20	B04_132801280	TC3E05	6.2032	41.7454	1.3584	-1.4048	1.2628
467	Sh_WW09_b	WW	BM	2009	qqSDW.153	A05	110	A05_90910206	A05_95203289	B05	55	B05_134369205	B05_124967242	12.7148	41.7454	-1.4455	1.4617	1.3108
468	Sh_WW09_b	WW	BM	2009	qqSDW.154	A05	130	A05_102515661	A05_106281178	B05	110	B05_103637773	B05_121996273	18.8446	41.694	1.3436	1.4593	-1.5808
469	Sh_WW09_b	WW	BM	2009	qqSDW.155	A06	160	A06_110921821	A06_111067336	B06	20	B06_135787232	B06_12479005	5.5971	41.6683	-1.521	-1.6259	-1.3075
470	Sh_WW09_b	WW	BM	2009	qqSDW.156	B02	40	B02_11259512	B02_13857107	B08	30	B08_20443466	B08_45391738	16.0396	41.6426	1.4551	-1.4318	1.2612
471	Sh_WW09_b	WW	BM	2009	qqSDW.157	B02	45	B02_13857107	B02_4134901	B04	35	B04_129658903	GM1009	7.7747	41.6426	1.3173	-1.3567	1.4308
472	Sh_WW09_b	WW	BM	2009	qqSDW.158	A10	155	A10_64911831	A10_10865901	B10	10	B10_17654526	B10_133583744	9.7708	41.6169	-1.2892	-1.2736	-1.2543
473	Sh_WW09_b	WW	BM	2009	qqSDW.159	A02	150	A02_89185231	A02_90493356	B02	55	B02_104593674	B02_104494862	19.5017	41.514	1.3505	1.4352	-1.6075
474	Sh_WW09_b	WW	BM	2009	qqSDW.160	A09	45	A09_111316191	A09_109307725	B09	35	B09_142673761	B09_146495547	5.0303	41.514	-1.3062	1.271	1.3666
475	Sh_WW09_b	WW	BM	2009	qqSDW.161	A03	125	A03_46483720	A03_82441067	A10	75	A10_98610554	A10_108020938	18.1756	41.4883	1.2825	-1.2783	1.4187
476	Sh_WW09_b	WW	BM	2009	qqSDW.162	A10	130	A10_54653729	GM2259	B01	120	B01_133569092	B01_3669866	9.8006	41.4883	1.3561	-1.5015	1.4521
477	Sh_WW09_b	WW	BM	2009	qqSDW.163	A07	65	S11	A07_46617912	B09	25	Seq19B01	B09_16205676	5.1223	41.4626	-1.2402	-1.243	-1.3249
478	Sh_WW09_b	WW	BM	2009	qqSDW.164	B01	120	B01_133569092	B01_3669866	B02	45	B02_13857107	B02_4134901	12.5566	41.4369	-1.5256	1.3766	1.3476
479	Sh_WW09_b	WW	BM	2009	qqSDW.165	B01	120	B01_133569092	B01_3669866	B04	65	B04_123966520	B04_1239887	8.6074	41.4112	-1.3896	1.3219	1.2652
480	Sh_WW09_b	WW	BM	2009	qqSDW.166	A09	85	A09_26513822	A09_1115169	B01	120	B01_133569092	B01_3669866	14.1238	41.3855	1.3534	-1.5376	1.3812
481	Sh_WW09_b	WW	BM	2009	qqSDW.167	A10	100	GM641	A10_109092665	B01	120	B01_133569092	B01_3669866	13.0046	41.3855	1.3828	-1.547	1.375
482	Sh_WW09_b	WW	BM	2009	qqSDW.168	A10	110	A10_109092665	A10_105330517	B10	15	B10_133583744	B10_134413997	7.9684	41.3341	1.4184	1.3838	-1.4212
483	Sh_WW09_b	WW	BM	2009	qqSDW.169	A10	30	A10_3263706	A10_4999143	B01	120	B01_133569092	B01_3669866	7.3494	41.257	-1.4496	-1.5556	-1.3806
484	Sh_WW09_b	WW	BM	2009	qqSDW.170	A10	90	GM2603	A10_108433058	B04	20	B04_132801280	TC3E05	8.6828	41.257	1.1587	-1.2837	1.2694
485	Sh_WW09_b	WW	BM	2009	qqSDW.171	A05	25	A05_101618591	A05_101119291	B05	70	B05_122054913	B05_148647711	17.4274	41.2313	-1.2929	-1.3685	-1.4872
486	Sh_WW09_b	WW	BM	2009	qqSDW.172	A07	35	A07_68857456	A07_70090447	B07	140	B07_1924101	B07_31546304	15.2286	41.2313	-1.4793	-1.5475	-1.3239
487	Sh_WW09_b	WW	BM	2009	qqSDW.173	A10	75	A10_98610554	A10_108020938	B03	45	B03_111893493	B03_104664057	13.0529	41.1799	-1.2954	1.292	1.4059
488	Sh_WW09_b	WW	BM	2009	qqSDW.174	A06	100	A06_2811910	TC9H09	B01	120	B01_133569092	B01_3669866	7.0198	41.1285	-1.3466	-1.5028	-1.3587
489	Sh_WW09_b	WW	BM	2009	qqSDW.175	A07	150	A07_61889239	A07_68857206	B07	140	B07_1924101	B07_31546304	15.5764	41.0513	1.3927	-1.4647	1.4081
490	Sh_WW09_b	WW	BM	2009	qqSDW.176	A08	100	A08_28796502	A08_31530132	B08	25	B08_13637707	B08_17011287	18.3886	40.9999	-1.517	-1.5323	-1.3513
491	Sh_WW09_b	WW	BM	2009	qqSDW.177	A06	135	A06_100422166	A06_104787512	B06	130	B06_128651353	B06_128092300	12.1957	40.9742	1.5985	-1.6005	1.3545
492	Sh_WW09_b	WW	BM	2009	qqSDW.178	A10	75	A10_98610554	A10_108020938	B03	50	B03_43677278	B03_40156872	11.1514	40.9742	-1.3707	1.3803	1.5725
493	Sh_WW09_b	WW	BM	2009	qqSDW.179	A10	105	A10_109092665	A10_105330517	B04	20	B04_132801280	TC3E05	9.2719	40.8971	1.184	-1.2731	1.2566
494	Sh_WW09_b	WW	BM	2009	qqSDW.180	A05	140	A05_106281178	A05_90989333	B02	40	B02_11259512	B02_13857107	11.3385	40.8714	1.4603	-1.4237	1.371
495	Sh_WW09_b	WW	BM	2009	qqSDW.181	A06	5	A06_105316360	A06_110918357	B06	130	B06_128651353	B06_128092300	6.8555	40.8714	1.1921	1.1816	-1.3385
496	Sh_WW09_b	WW	BM	2009	qqSDW.182	B04	20	B04_132801280	TC3E05	B09	45	B09_130834982	B09_75923761	7.4305	40.8714	-1.344	1.226	1.2184
497	Sh_WW09_b	WW	BM	2009	qqSDW.183	A06	135	A06_100422166	A06_104787512	B06	115	B06_112293470	B06_123620597	15.8381	40.7686	-1.5095	1.5282	1.4021
498	Sh_WW09_b	WW	BM	2009	qqSDW.184	A08	110	A08_34845635	A08_38560701	B02	45	B02_13857107	B02_4134901	11.23	40.7429	1.4262	1.4254	-1.4484
499	Sh_WW09_b	WW	BM	2009	qqSDW.185	A08	100	A08_28796502	A08_31530132	B08	30	B08_20443466	B08_45391738	12.5769	40.6658	-1.4712	-1.4823	-1.4159
500	Sh_WW09_b	WW	BM	2009	qqSDW.186	B02	45	B02_13857107	B02_4134901	B08	30	B08_20443466	B08_45391738	11.3309	40.5629	1.4456	-1.4515	1.4402
501	Sh_WW09_b	WW	BM	2009	qqSDW.187	B01	120	B01_133569092	B01_3669866	B02	50	B02_4134901	B02_104593674	9.6396	40.4858	-1.5279	1.4128	1.3532
502	Sh_WW09_b	WW	BM	2009	qqSDW.188	A09	95	A09_1115115	A09_13566337	B09	100	B09_23697892	B09_19338139	6.7697	40.4601	1.3105	-1.3245	1.4237
503	Sh_WW09_b	WW	BM	2009	qqSDW.189	A05	105	A05_91041833	A05_90910206	B05	55	B05_134369205	B05_124967242	7.6258	40.4087	-1.4582	1.4722	1.5093
504	Sh_WW09_b	WW	BM	2009	qqSDW.190	A03	15	A03_30565512	A03_6776945	B03	55	B03_25355107	B03_29871778	16.511	40.383	1.5257	1.4839	-1.4621
505	Sh_WW09_b	WW	BM	2009	qqSDW.191	A07	65	S11	A07_46617912	B08	35	B08_45391738	B08_34170628	6.5833	40.3573	-1.4756	1.5073	1.4734
506	Sh_WW09_b	WW	BM	2009	qqSDW.192	A05	95	A05_86070079	A05_26387968	B05	45	B05_145609624	B05_143394354	10.6178	40.2031	-1.5181	1.5135	1.461
507	Sh_WW09_b	WW	BM	2009	qqSDW.193	A07	65	S11	A07_46617912	B08	45	B08_42914120	B08_27556395	6.1609	40.1774	-1.4975	1.5336	1.4565
508	Sh_WW09_b	WW	BM	2009	qqSDW.194	A06	170	A06_109908712	A06_110918193	B06	150	B06_135900431	B06_135772146	12.6488	40.126	1.4477	-1.3515	1.1828
509	Sh_WW09_b	WW	BM	2009	qqSDW.195	A06	140	A06_104355503	A06_106847236	B06	130	B06_128651353	B06_128092300	13.7657	39.9974	-1.4658	1.4585	1.529
510	Sh_WW09_b	WW	BM	2009	qqSDW.196	A10	125	A10_105330517	A10_57079861	B02	15	B02_82669465	B02_84057512	7.7488	39.946	-1.4858	1.346	1.4276
511	Sh_WW09_b	WW	BM	2009	qqSDW.197	B04	35	B04_129658903	GM1009	B07	105	B07_578122	B07_3108277	5.0122	39.3034	-0.8799	-0.9505	-0.9309
512	Sh_WW09_b	WW	BM	2009	qqSDW.198	B01	120	B01_133569092	B01_3669866	B05	15	B05_141531289	B05_20374119	6.8325	39.2777	-1.4246	1.3513	1.3582
513	Sh_WW09_b	WW	BM	2009	qqSDW.199	A06	155	A06_110921315	A06_110932125	B06	150	B06_135900431	B06_135772146	15.7359	39.1234	1.3998	-1.3332	1.3965
514	Sh_WW09_b	WW	BM	2009	qqSDW.200	A07	70	A07_38192955	A07_73162176	B02	40	B02_11259512	B02_13857107	9.8963	38.3266	1.6708	-1.6768	1.256
515	Sh_WW09_b	WW	BM	2009	qqSDW.201	B01	120	B01_133569092	B01_3669866	B05	25	B05_20374119	B05_20987649	10.2065	37.8896	-1.3743	1.2531	1.2655
516	Sh_WW09_b	WW	BM	2009	qqSDW.202	A02	45	A02_61829502	A02_61624488	A03	115	A03_14311365	A03_13008018	7.6902	37.6068	1.195	-1.1586	1.3172
517	Sh_WW09_b	WW	BM	2009	qqSDW.203	A04	90	A04_110124284	A04_93590548	B04	75	B04_118653035	B04_118652908	14.1189	37.2213	-1.4146	1.4236	1.6307
518	Sh_WW09_b	WW	BM	2009	qqSDW.204	B01	120	B01_133569092	B01_3669866	B06	0	B06_131362404	B06_135888649	7.1766	36.1673	-1.4651	1.3203	1.3151
519	Sh_WW09_b	WW	BM	2009	qqSDW.205	A06	5	A06_105316360	A06_110918357	B06	0	B06_131362404	B06_135888649	13.7623	35.9103	-1.4646	1.3993	1.332
520	Sh_WW09_b	WW	BM	2009	qqSDW.206	A03	15	A03_30565512	A03_6776945	B03	50	B03_43677278	B03_40156872	6.4399	35.4219	-1.2388	-1.2542	-1.4794
521	Sh_WW09_b	WW	BM	2009	qqSDW.207	A06	145	A06_106847236	A06_107508389	B06	0	B06_131362404	B06_135888649	11.6875	35.062	1.4614	1.4133	-1.3624
522	Sh_WW09_b	WW	BM	2009	qqSDW.208	A03	10	A03_120813311	A03_30565512	B03	50	B03_43677278	B03_40156872	7.6491	33.9053	-1.3041	-1.3218	-1.4691
523	Sh_WW09_b	WW	BM	2009	qqSDW.209	A08	90	A08_25105562	A08_28796560	B08	0	B08_5815449	B08_3794557	11.4229	30.8206	1.4083	1.3914	-1.4545
524	Sh_WW09_b	WW	BM	2009	qqSDW.210	A08	100	A08_28796502	A08_31530132	B08	0	B08_5815449	B08_3794557	5.6246	30.5379	1.3298	1.2972	-1.3291
525	Sh_WW09_b	WW	BM	2009	qqSDW.211	A06	135	A06_100422166	A06_104787512	B06	120	B06_124615696	B06_129044785	7.0498	18.8934	-0.7466	0.7279	0.8016
526	ShDW1WS_2008	WS	PT	2008	qqSDW.212	A04	40	A04_121159496	PM436	B02	65	B02_105010957	B02_103240952	5.0179	12.0919	-0.0327	0.0573	-0.2638
527	ShDW3WS_2008	WS	PT	2008	qqSDW.213	A04	40	A04_121159496	PM436	B02	65	B02_105010957	B02_103240952	5.0179	12.0957	-0.0634	0.1112	-0.5115
528	SLA_WW10_S	WW	SD	2010	qqSLA.1	A08	85	A08_25105562	A08_28796560	B08	5	B08_3794557	B08_5104169	5.0001	36.6676	-0.5444	-0.4642	0.5449
529	SLA_WW10_S	WW	SD	2010	qqSLA.2	B02	40	B02_11259512	B02_13857107	B08	35	B08_45391738	B08_34170628	6.1817	35.3151	0.4608	-0.431	-0.8428
530	SLA_WW10_S	WW	SD	2010	qqSLA.3	A07	150	A07_61889239	A07_68857206	B07	140	B07_1924101	B07_31546304	7.0328	32.6101	0.3076	-0.337	-0.9612
531	SLA_WW10_S	WW	SD	2010	qqSLA.4	A06	10	A06_105316360	A06_110918357	B06	25	B06_135787232	B06_12479005	5.1136	32.3096	0.5852	-0.6274	-0.4405
532	SLA_WW10_S	WW	SD	2010	qqSLA.5	A10	175	A10_10865901	A10_109006786	B10	55	B10_135813355	B10_135813436	6.5033	31.8587	0.5801	0.5286	0.5619
533	SLA_WW10_S	WW	SD	2010	qqSLA.6	A03	10	A03_120813311	A03_30565512	A10	75	A10_98610554	A10_108020938	7.4763	31.5582	0.5861	0.5874	0.7051
534	SLA_WW10_S	WW	SD	2010	qqSLA.7	A02	150	A02_89185231	A02_90493356	B02	55	B02_104593674	B02_104494862	7.2702	31.4079	-0.6498	-0.6171	0.6594
535	SLA_WW10_S	WW	SD	2010	qqSLA.8	A03	15	A03_30565512	A03_6776945	A10	75	A10_98610554	A10_108020938	5.4697	31.2576	0.5461	0.5377	0.632
536	SLA_WW10_S	WW	SD	2010	qqSLA.9	A06	10	A06_105316360	A06_110918357	B06	20	B06_135787232	B06_12479005	8.023	31.1074	0.705	-0.7112	-0.5513
537	SLA_WW10_S	WW	SD	2010	qqSLA.10	A05	25	A05_101618591	A05_101119291	B05	70	B05_122054913	B05_148647711	5.9136	30.9571	0.5172	0.5241	0.7089
538	SLA_WW10_S	WW	SD	2010	qqSLA.11	A03	130	A03_116829847	A03_16185359	A10	75	A10_98610554	A10_108020938	5.8244	30.8068	-0.6104	0.6217	-0.6962
539	SLA_WW10_S	WW	SD	2010	qqSLA.12	A10	75	A10_98610554	A10_108020938	B03	40	B03_73167804	B03_2512119	5.4625	30.8068	0.3688	0.3958	0.5134
540	SLA_WW10_S	WW	SD	2010	qqSLA.13	A03	125	A03_46483720	A03_82441067	A10	75	A10_98610554	A10_108020938	7.1974	30.0554	-0.608	0.6138	-0.6984
541	SLA_WW10_S	WW	SD	2010	qqSLA.14	A03	15	A03_30565512	A03_6776945	B03	55	B03_25355107	B03_29871778	5.1575	29.0035	-0.6288	-0.5982	0.6854
542	SPADPretreatment_2004	WW	PT	2004	qqSCMRd.48	A06	110	A06_10555841	A06_14851576	B05	70	B05_122054913	B05_148647711	5.131	15.8047	0.0528	-0.1488	0.7899
543	TEbis_2004	WW	PT	2004	qqTE.1	A03	105	A03_121946682	A03_134464932	B02	90	B02_99720342	B02_101402317	5.0217	11.4677	-0.0827	-0.0589	-0.1666
544	Tr_2004	WW	PT	2004	qqTR.1	A05	20	A05_108626112	A05_101618591	B05	70	B05_122054913	B05_148647711	5.9449	31.6467	-10.6665	-11.4223	-19.0335
545	Tr_2004	WW	PT	2004	qqTR.2	A06	10	A06_105316360	A06_110918357	B06	20	B06_135787232	B06_12479005	5.6436	25.8392	-22.2921	25.8368	21.0197
546	Tr_2005	WW	PT	2005	qqTR.3	A07	120	A07_1970451	A07_6527079	B09	40	B09_146824215	B09_75923125	5.1621	33.4378	45.5735	6.8734	-132.566
547	Wateruse_2004	WW	PT	2004	qqWUE.1	A02	115	A02_8417517	GM1733	B02	25	B02_11259512	B02_13857107	6.1058	32.5436	0.0479	-0.0497	0.0341
548	Wateruse_2004	WW	PT	2004	qqWUE.2	A06	20	A06_110932944	A06_106769340	B06	20	B06_135787232	B06_12479005	5.9563	32.1135	-0.0394	0.0423	0.0353
549	Wateruse_2004	WW	PT	2004	qqWUE.3	A08	110	A08_34845635	A08_38560701	B08	15	B08_5104169	B08_9669339	5.4887	30.6945	0.0442	0.039	-0.0499
550	Wateruse_2004	WW	PT	2004	qqWUE.4	A08	100	A08_28796502	A08_31530132	B08	20	B08_5104169	B08_9669339	5.7196	27.374	-0.0436	-0.0478	-0.0529
551	Wateruse_2004	WW	PT	2004	qqWUE.5	A10	180	A10_109006786	A10_108443106	B10	55	B10_135813355	B10_135813436	5.1953	20.6129	-0.0612	-0.0572	-0.0543
B.	Epistatic QTLs for iron deficiency tolerance related traits
1	SCMR60DAS_13	WW	VJ	2013	qqSCMRid.1	A06	10	A06_105316360	A06_110918357	B06	20	B06_135787232	B06_12479005	6.0803	25.7628	-2.7982	2.9905	3.8404
2	SCMR60DAS_13	WW	VJ	2013	qqSCMRid.2	A07	150	A07_61889239	A07_68857206	B07	140	B07_1924101	B07_31546304	5.4086	23.9013	-2.9032	3.0142	5.5923
3	SCMR60DAS_13	WW	VJ	2013	qqSCMRid.3	A03	130	A03_116829847	A03_16185359	B03	60	B03_18642606	B03_13454528	5.9727	20.8595	-4.0654	4.2362	4.1131
4	SCMR60DAS_13	WW	VJ	2013	qqSCMRid.4	A06	125	A06_92969207	A06_97639398	B06	110	B06_112293470	B06_123620597	7.8968	20.0932	4.7283	-4.8696	4.6129
5	SCMR60DAS_13	WW	VJ	2013	qqSCMRid.5	A06	60	A06_70533409	A06_80763443	B06	65	B06_87676700	B06_62922699	5.1113	19.1638	-5.2375	4.9854	3.9542
6	SCMR90DAS_13	WW	VJ	2013	qqSCMRid.6	A06	155	A06_110921315	A06_110932125	B06	20	B06_135787232	B06_12479005	16.6163	57.7653	1.2185	1.1897	-5.8632
7	SCMR90DAS_13	WW	VJ	2013	qqSCMRid.7	B05	115	B05_103637773	B05_121996273	B07	85	B07_1449271	B07_995898	7.0861	56.7086	-2.5164	-2.4869	-3.1693
8	SCMR90DAS_13	WW	VJ	2013	qqSCMRid.8	A05	145	A05_90989333	A05_109141685	B02	35	B02_11259512	B02_13857107	10.0079	56.672	-3.0243	2.7321	2.9554
9	SCMR90DAS_13	WW	VJ	2013	qqSCMRid.9	A05	145	A05_90989333	A05_109141685	B05	120	B05_103637773	B05_121996273	5.0912	56.0742	-2.8895	-2.7054	-2.7078
10	SCMR90DAS_13	WW	VJ	2013	qqSCMRid.10	B01	5	TC3H07	Seq19D01	B07	90	B07_995898	B07_578122	6.9113	56.0437	2.5161	2.6012	-2.864
11	SCMR90DAS_13	WW	VJ	2013	qqSCMRid.11	B06	25	B06_135787232	B06_12479005	B07	110	B07_578122	B07_3108277	5.9456	55.9991	2.8058	2.6052	-3.1259
12	SCMR90DAS_13	WW	VJ	2013	qqSCMRid.12	B07	75	B07_1945835	B07_1907545	B10	30	B10_134231983	B10_134659128	6.8142	55.927	-3.0114	-2.9651	-2.8681
13	SCMR90DAS_13	WW	VJ	2013	qqSCMRid.13	B07	90	B07_995898	B07_578122	B10	30	B10_134231983	B10_134659128	5.999	55.4322	-2.9112	-3.096	-2.933
14	SCMR90DAS_13	WW	VJ	2013	qqSCMRid.14	A06	20	A06_110932944	A06_106769340	B06	20	B06_135787232	B06_12479005	15.4365	54.7455	-3.5574	3.5308	2.8671
15	SCMR90DAS_13	WW	VJ	2013	qqSCMRid.15	A06	20	A06_110932944	A06_106769340	B06	10	B06_131362404	B06_135888649	13.0138	54.4481	-3.3472	3.3205	3.0272
16	SCMR90DAS_13	WW	VJ	2013	qqSCMRid.16	B01	5	TC3H07	Seq19D01	B06	30	B06_135787232	B06_12479005	5.3575	53.7243	2.3197	2.4545	-2.7158
17	SCMR90DAS_13	WW	VJ	2013	qqSCMRid.17	A10	60	A10_10460333	A10_105788827	B10	0	B10_15566734	B10_16394983	9.533	53.534	0.5879	-0.461	5.9996
18	SCMR90DAS_13	WW	VJ	2013	qqSCMRid.18	A05	120	A05_95383438	A05_102515661	B09	40	B09_146824215	B09_75923125	5.2503	53.4838	2.4629	-2.7286	3.0091
19	SCMR90DAS_13	WW	VJ	2013	qqSCMRid.19	A09	40	A09_109263020	A09_5217710	B07	135	B07_1924101	B07_31546304	8.077	53.2538	2.7525	2.7795	-3.3748
20	SCMR90DAS_13	WW	VJ	2013	qqSCMRid.20	A05	40	A05_85048850	A05_85733059	B05	5	B05_143708042	B05_141531289	10.5669	52.6022	-2.659	-3.1572	-4.1897
21	SCMR90DAS_13	WW	VJ	2013	qqSCMRid.21	A02	115	A02_8417517	GM1733	B02	25	B02_11259512	B02_13857107	13.0174	52.2449	3.4429	-3.5797	2.9702
22	SCMR90DAS_13	WW	VJ	2013	qqSCMRid.22	A06	150	A06_108469217	A06_110921315	B06	30	B06_135787232	B06_12479005	7.0606	51.8673	2.7723	2.7511	-3.8215
23	SCMR90DAS_13	WW	VJ	2013	qqSCMRid.23	A04	130	A04_119223620	A04_120701591	B04	45	B04_129492240	B04_128089363	10.6794	51.2603	3.4377	3.0835	-3.0026
24	SCMR90DAS_13	WW	VJ	2013	qqSCMRid.24	A05	15	A05_103811030	A05_108626112	B05	115	B05_103637773	B05_121996273	5.5873	50.7365	2.9134	-3.0604	2.9859
25	SCMR90DAS_13	WW	VJ	2013	qqSCMRid.25	B01	120	B01_133569092	B01_3669866	B05	85	B05_148915205	B05_149794401	6.0266	50.6822	-2.9179	-3.0503	-3.6925
26	SCMR90DAS_13	WW	VJ	2013	qqSCMRid.26	A04	120	A04_108141801	A04_119223620	B04	100	B04_115634391	B04_116451576	8.057	50.6244	3.7525	-3.3169	2.6584
27	SCMR90DAS_13	WW	VJ	2013	qqSCMRid.27	A02	85	GM2687	A02_87585573	B02	100	B02_99720342	B02_101402317	6.6706	49.9625	3.5587	-3.5826	3.0885
28	SCMR90DAS_13	WW	VJ	2013	qqSCMRid.28	A03	15	A03_30565512	A03_6776945	A10	75	A10_98610554	A10_108020938	12.5442	49.8367	-3.1053	-3.2175	-3.5546
29	SCMR90DAS_13	WW	VJ	2013	qqSCMRid.29	A06	10	A06_105316360	A06_110918357	B06	20	B06_135787232	B06_12479005	14.963	49.791	-3.1665	3.3424	3.7453
30	SCMR90DAS_13	WW	VJ	2013	qqSCMRid.30	A03	140	A03_121816921	A03_7178082	B03	70	B03_135542931	B03_11838056	6.2753	49.7666	-3.3793	3.1688	3.0017
31	SCMR90DAS_13	WW	VJ	2013	qqSCMRid.31	A08	90	A08_25105562	A08_28796560	B08	15	B08_5104169	B08_9669339	9.532	49.7159	3.4874	3.4203	-3.4052
32	SCMR90DAS_13	WW	VJ	2013	qqSCMRid.32	A06	170	A06_109908712	A06_110918193	B06	20	B06_135787232	B06_12479005	8.3871	49.5174	3.1875	3.2705	-3.3159
33	SCMR90DAS_13	WW	VJ	2013	qqSCMRid.33	A05	100	A05_50781795	A05_58709655	B05	40	B05_14830051	B05_66497948	5.1702	49.1317	3.5742	-3.4724	3.2839
34	SCMR90DAS_13	WW	VJ	2013	qqSCMRid.34	A04	125	A04_108141801	A04_119223620	B04	45	B04_129492240	B04_128089363	8.1401	48.7602	3.373	3.025	-2.8732
35	SCMR90DAS_13	WW	VJ	2013	qqSCMRid.35	A08	110	A08_34845635	A08_38560701	B08	15	B08_5104169	B08_9669339	8.6438	48.3785	3.327	3.2353	-3.5703
36	SCMR90DAS_13	WW	VJ	2013	qqSCMRid.36	A05	125	A05_95383438	A05_102515661	B05	110	B05_103637773	B05_121996273	6.889	48.1197	3.7078	3.4135	-3.5228
37	SCMR90DAS_13	WW	VJ	2013	qqSCMRid.37	A01	80	A01_62959431	A01_94219986	B01	115	B01_133569092	B01_3669866	10.4116	47.6117	3.5702	-3.8569	3.3827
38	SCMR90DAS_13	WW	VJ	2013	qqSCMRid.38	A06	135	A06_100422166	A06_104787512	B06	120	B06_124615696	B06_129044785	9.2343	45.0065	-4.1343	3.8013	3.3052
39	SCMR90DAS_13	WW	VJ	2013	qqSCMRid.39	A10	60	A10_10460333	A10_105788827	B04	10	B04_5478662	B04_132801280	6.263	42.5308	3.5139	-3.1964	3.2275
40	SCMR90DAS_13	WW	VJ	2013	qqSCMRid.40	A07	135	A07_2291456	A07_937362	B07	100	B07_578122	B07_3108277	8.5798	42.4983	-3.252	3.4336	3.9613
41	SCMR90DAS_13	WW	VJ	2013	qqSCMRid.41	A06	135	A06_100422166	A06_104787512	B06	125	B06_129044785	B06_127669008	6.3711	41.9812	-3.9834	3.5552	3.6682
42	SCMR90DAS_13	WW	VJ	2013	qqSCMRid.42	A09	25	A09_2745101	GM1971a	B01	120	B01_133569092	B01_3669866	7.2122	41.6645	-2.4166	-2.3351	-3.2531
43	SCMR90DAS_13	WW	VJ	2013	qqSCMRid.43	A10	50	A10_6684687	A10_10181268	B04	10	B04_5478662	B04_132801280	5.7781	41.5056	4.0118	-3.8757	3.1699
44	SCMR90DAS_13	WW	VJ	2013	qqSCMRid.44	A07	25	PM73	A07_12582255	B07	5	B07_31648648	B07_29998227	5.1608	41.1676	3.9737	-3.7661	3.4319
45	SCMR90DAS_13	WW	VJ	2013	qqSCMRid.45	A07	150	A07_61889239	A07_68857206	B07	140	B07_1924101	B07_31546304	6.7572	38.4503	-3.6055	3.9122	3.3163
46	SCMR90DAS_13	WW	VJ	2013	qqSCMRid.46	A07	35	A07_68857456	A07_70090447	B07	140	B07_1924101	B07_31546304	5.995	36.5887	3.4661	3.7967	-3.4203
47	SCMR90DAS_13	WW	VJ	2013	qqSCMRid.47	A03	130	A03_116829847	A03_16185359	B03	60	B03_18642606	B03_13454528	5.0879	29.2803	-3.7169	3.7934	4.1632
48	VCR30DAS_13	WW	VJ	2013	qqVCR.1	A01	80	A01_62959431	A01_94219986	B01	115	B01_133569092	B01_3669866	6.746	42.7101	-0.1095	0.08	-0.6245
49	VCR30DAS_13	WW	VJ	2013	qqVCR.2	B01	120	B01_133569092	B01_3669866	B04	85	B04_3509874	B04_111839140	5.4373	30.5469	0.2274	-0.2438	-0.3554
50	VCR30DAS_14	WW	VJ	2014	qqVCR.3	B05	70	B05_122054913	B05_148647711	B07	90	B07_995898	B07_578122	5.7475	62.9805	-0.0921	0.0984	-0.3913
51	VCR30DAS_14	WW	VJ	2014	qqVCR.4	B01	120	B01_133569092	B01_3669866	B03	80	B03_29375836	B03_5906274	5.2988	32.4827	0.1637	-0.1802	-0.3104
52	VCR30DAS_14	WW	VJ	2014	qqVCR.5	A01	20	A01_65424740	A01_105900135	B01	95	IPAHM569	B01_114422004	5.0235	15.7636	0.3581	-0.3662	-0.387
53	VCR30DAS_14	WW	VJ	2014	qqVCR.6	A06	125	A06_92969207	A06_97639398	B06	110	B06_112293470	B06_123620597	5.4248	14.6276	-0.5202	0.5255	-0.4787
54	VCR60DAS_13	WW	VJ	2013	qqVCR.7	A09	40	A09_109263020	A09_5217710	B09	40	B09_146824215	B09_75923125	6.4045	70.9562	-0.0546	-0.0684	0.4749
55	VCR90DAS_13	WW	VJ	2013	qqVCR.8	A06	160	A06_110921821	A06_111067336	B06	25	B06_135787232	B06_12479005	5.6665	43.3196	-0.0904	-0.0831	0.5325
56	VCR90DAS_13	WW	VJ	2013	qqVCR.9	A06	155	A06_110921315	A06_110932125	B06	20	B06_135787232	B06_12479005	5.1535	42.5636	-0.074	-0.0761	0.6245
57	VCR90DAS_13	WW	VJ	2013	qqVCR.10	A06	15	A06_110927648	A06_110988029	B06	20	B06_135787232	B06_12479005	5.0744	39.7049	0.0969	-0.0923	-0.6021
