# Supplementary material for: Improved Genetic Map Identified Major QTLs for Drought Tolerance- and Iron Deficiency Tolerance-Related Traits in Groundnut
Source: Genes (Basel). 2020 Dec 30;12(1):37. doi: 10.3390/genes12010037 (PMC7824586; doi:10.3390/genes12010037)
Supplement: Supplementary file 1 [file genes-12-00037-s001.zip › Supplementary/Supplementary Table 4.xlsx]

## Sheet: Suppl Table 4
Supplementary Table 4: Tissue specific expression of selected candidate genes for haulm weight, SCMR and VCR traits.
	Trait	QTL	Chromosome	Nearest SNP in diploid	Functional annotation	Arachis ipaensis Ids	Arachis duranensis Ids	Arachis hypogaea Ids	Cotyledons	Emerging radicle	Hypocotyl	Embryo	Flower	Seeds_05	Seeds_15	Seeds _25	Pod wall_immature	Pod wall_mature	Leaves_veg	Nodules	Leaves_senescence
A.	Candidate genes identified for component trait for drought tolerance
1	Haulm weight	qHW-B09.1	Araip.B09	145215085	MADS-box transcription factor	Araip.1IW39	Aradu.4J4JX	arahy.Tifrunner.gnm1.ann1.KX2KTU.1	18.1583	12.1976	26.7401	29.4129	6.0648	21.732	21.1478	27.4843	27.806	26.6875	40.5316	32.0366	31.7156
			Araip.B09	16205676	LOB domain	Araip.90KYQ	Aradu.QH23N	arahy.Tifrunner.gnm1.ann1.LBX204.1	0	0	0	0	0	0	0	36.5401	0	0	0	44.399	0
			Araip.B09	145215085	Trehalose phosphate synthase	Araip.UK5PE	Aradu.CHD0U	arahy.Tifrunner.gnm1.ann1.9VZ5EJ.1	13.7127	21.7275	15.291	17.2547	23.2025	21.9177	28.5854	26.3102	31.1873	50.3388	14.5472	25.7615	10.1618
			Araip.B09	16205676	Protein phosphatase 2C	Araip.U4R4L	Aradu.8S4TL	arahy.Tifrunner.gnm1.ann1.ZZX97Y.2	6.8424	11.7986	4.2455	4.3176	11.3173	4.2562	8.0233	96.9496	8.1204	7.539	2.2017	89.8374	6.2434
			Araip.B09	16205676	MATE efflux family	Araip.KY5AZ	Aradu.HA492	arahy.Tifrunner.gnm1.ann1.K8SE68.1	1.6311	1.3138	1.0214	0	4.2303	0	1.4861	7.2448	1.7976	3.57	0	7.4518	2.0901
			Araip.B09	145215085	Ethylene-responsive transcription factor	Araip.AXK3N	Aradu.C5HAC	arahy.Tifrunner.gnm1.ann1.GP73H9.1	14.386	0	0	3.9003	0	7.546	3.0961	0	0	0	0	0	0
B.	Candidate genes identified for component trait for iron deficiency tolerance
2	IDC tolerance (SCMR-ID and VCR)	qSCMRid-B03.1	Araip.B03	10796590	NAC domain	Araip.PW8UQ	Aradu.TGA11	arahy.Tifrunner.gnm1.ann1.TY7WD8.1	2.4887	11.5409	1.3989	0	5.4863	3.1169	3.3711	39.7117	2.904	3.2286	15.8745	37.6666	83.2426
		qSCMRid-B03.2	Araip.B03	13454528	dnaJ-related chaperone protein	Araip.5YM5M	Aradu.2EY6K	arahy.Tifrunner.gnm1.ann1.T0XEU7.1	28.011	14.1914	10.4836	9.3018	31.367	7.6498	8.597	18.3643	17.7784	23.8819	19.5414	18.6528	69.0435
		qVCR-B03.1	Araip.B03	10796590	PIP2-5 aquaporin	Araip.K65JZ	Aradu.ERR96	arahy.Tifrunner.gnm1.ann1.AW0T33.1	0	1.1357	5.9258	1.1764	2.2128	8.738	7.3799	0	11.0107	1.0819	1.5208	0	0
			Araip.B03	13454528	ROP guanine nucleotide exchange factor	Araip.VH7YZ	Aradu.LV51Z	arahy.Tifrunner.gnm1.ann1.ZNW71Q.1	5.4023	5.2744	13.838	6.3618	2.1525	13.6453	19.0052	4.2013	19.1655	1.7726	18.058	4.769	0
			Araip.B03	13454528	MYB transcription factor	Araip.E5CWX	Aradu.FER0N	arahy.Tifrunner.gnm1.ann1.197TZ3.1	0	0	0	0	0	1.0564	0	0	0	0	0	0	0
